# Supplementary material for: A Systematic Analysis on mRNA and MicroRNA Expression in Runting and Stunting Chickens
Source: PLoS One. 2015 May 26;10(5):e0127342. doi: 10.1371/journal.pone.0127342 (PMC4444097; doi:10.1371/journal.pone.0127342)
Supplement: S1 Table — (XLSX) (XLSX) [file pone.0127342.s001.xlsx]

## Sheet: Sheet1
Gene	RawIntensity-normal	RawIntensity-RSS	TPM-normal	TPM-RSS	log2 Ratio(RSS/normal)	P-Value	FDR	Symbol	Description	GO Component	GO Function	GO Process	transcriptID
1	14735	41992	4056.44	11142.3	1.45776	<0.0001	<0.0001	FTH1	Gallus gallus ferritin, heavy polypeptide 1 (FTH1), mRNA	GO:0008043//intracellular ferritin complex	GO:0008199//ferric iron binding;GO:0005515//protein binding;GO:0004322//ferroxidase activity	GO:0008285//negative regulation of cell proliferation;GO:0006880//intracellular sequestering of iron ion;GO:0055114//oxidation reduction;GO:0006826//iron ion transport;GO:0006955//immune response	gi|45384171|ref|NM_205086.1|
2	7502	24384	2065.25	6470.11	1.64747	<0.0001	<0.0001	ARIH1	Gallus gallus ariadne homolog, ubiquitin-conjugating enzyme E2 binding protein, 1 (Drosophila) (ARIH1), mRNA	GO:0005737//cytoplasm;GO:0000151//ubiquitin ligase complex	GO:0005515//protein binding;GO:0008270//zinc ion binding;GO:0019787//small conjugating protein ligase activity	GO:0006511//ubiquitin-dependent protein catabolic process	gi|71896284|ref|NM_001030387.1|
3	18939	9326	5213.78	2474.58	-1.07515	<0.0001	<0.0001	APOA1	Gallus gallus apolipoprotein A-I (APOA1), mRNA	GO:0034364//high-density lipoprotein particle	GO:0008289//lipid binding	GO:0042157//lipoprotein metabolic process;GO:0006869//lipid transport;GO:0065007//biological regulation;GO:0008203//cholesterol metabolic process	gi|78042468|ref|NM_205525.4|
4	21385	5250	5887.14	1393.05	-2.07932	<0.0001	<0.0001	GAL9	Gallus gallus Gal 9 (GAL9), mRNA	-	-	-	gi|48976037|ref|NM_001001611.2|
5	11780	6026	3242.95	1598.95	-1.02018	<0.0001	<0.0001	KNG1	PREDICTED: Gallus gallus similar to KNG protein (LOC424957), mRNA	GO:0043229//intracellular organelle;GO:0005737//cytoplasm	GO:0005488//binding	GO:0048519;GO:0050878//regulation of body fluid levels;GO:0009611//response to wounding;GO:0003008;GO:0050801//ion homeostasis;GO:0050794//regulation of cellular process	gi|118095250|ref|XM_422766.2|
6	5344	11176	1471.17	2965.47	1.0113	<0.0001	<0.0001	PLG	PREDICTED: Gallus gallus plasminogen (PLG), mRNA	GO:0005792//microsome;GO:0005615//extracellular space	GO:0004252//serine-type endopeptidase activity;GO:0034185//apolipoprotein binding	GO:0051603//proteolysis involved in cellular protein catabolic process;GO:0043537//negative regulation of blood vessel endothelial cell migration;GO:0016525//negative regulation of angiogenesis;GO:0042246//tissue regeneration;GO:0045445//myoblast differentiation;GO:0008285//negative regulation of cell proliferation;GO:0046716//muscle homeostasis;GO:0051918//negative regulation of fibrinolysis;GO:…	gi|118088307|ref|XM_419618.2|
7	4610	11224	1269.1	2978.2	1.23063	<0.0001	<0.0001	GAL10	Gallus gallus Gal 10 (GAL10), mRNA	-	-	-	gi|48976028|ref|NM_001001609.1|
8	10783	3860	2968.49	1024.22	-1.5352	<0.0001	<0.0001	LDHB	Gallus gallus lactate dehydrogenase B (LDHB), mRNA	GO:0005737//cytoplasm	GO:0005488//binding;GO:0004459//L-lactate dehydrogenase activity	GO:0019642//anaerobic glycolysis;GO:0055114//oxidation reduction	gi|45383765|ref|NM_204177.1|
9	4475	9851	1231.94	2613.89	1.08527	<0.0001	<0.0001	A2M	PREDICTED: Gallus gallus similar to Alpha-2-macroglobulin precursor (Alpha-2-M) (LOC418251), mRNA	GO:0031093//platelet alpha granule lumen;GO:0005576//extracellular region;GO:0005634//nucleus	GO:0019959//interleukin-8 binding;GO:0019966//interleukin-1 binding;GO:0043120//tumor necrosis factor binding;GO:0019899//enzyme binding;GO:0004866//endopeptidase inhibitor activity	GO:0051260//protein homooligomerization	gi|118083281|ref|XM_416476.2|
10	9808	3762	2700.07	998.22	-1.43557	<0.0001	<0.0001	LBFABP	Gallus gallus liver basic fatty acid binding protein (LOC395345), mRNA	GO:0005737//cytoplasm	GO:0008289//lipid binding;GO:0005215//transporter activity	GO:0006810//transport	gi|45382868|ref|NM_204634.1|
11	9572	3606	2635.11	956.82	-1.46154	<0.0001	<0.0001	PRPS2	Gallus gallus phosphoribosyl pyrophosphate synthetase 2 (PRPS2), mRNA	GO:0005625//soluble fraction;GO:0043234//protein complex	GO:0005529//sugar binding;GO:0016208//AMP binding;GO:0043531//ADP binding;GO:0016301//kinase activity;GO:0004749//ribose phosphate diphosphokinase activity;GO:0005524//ATP binding;GO:0000287//magnesium ion binding;GO:0019003//GDP binding	GO:0044249//cellular biosynthetic process;GO:0019693//ribose phosphate metabolic process;GO:0006167//AMP biosynthetic process;GO:0009116//nucleoside metabolic process	gi|57525514|ref|NM_001006264.1|
12	4289	9014	1180.73	2391.8	1.01842	<0.0001	<0.0001	OGCHI	Gallus gallus ovoglycoprotein (OGCHI), mRNA	-	-	-	gi|54262132|ref|NM_204541.2|
13	2402	6801	661.25	1804.59	1.4484	<0.0001	<0.0001	GPX3	PREDICTED: Gallus gallus similar to Glutathione peroxidase 3 precursor (GSHPx-3) (GPx-3) (Plasma glutathione peroxidase) (GSHPx-P) (LOC427638), mRNA	GO:0005625//soluble fraction;GO:0005615//extracellular space	GO:0008430//selenium binding;GO:0008134//transcription factor binding;GO:0004602//glutathione peroxidase activity;GO:0043295//glutathione binding	GO:0006982//response to lipid hydroperoxide;GO:0042744//hydrogen peroxide catabolic process;GO:0006749//glutathione metabolic process;GO:0055114//oxidation reduction;GO:0051289//protein homotetramerization	gi|118097455|ref|XR_027034.1|
14	7139	1807	1965.32	479.47	-2.03525	<0.0001	<0.0001	ACAT2	Gallus gallus acetyl-Coenzyme A acetyltransferase 2 (acetoacetyl Coenzyme A thiolase) (ACAT2), mRNA	GO:0005737//cytoplasm	GO:0003985//acetyl-CoA C-acetyltransferase activity	GO:0008152//metabolic process	gi|86129483|ref|NM_001039287.1|
15	2336	6590	643.08	1748.61	1.44314	<0.0001	<0.0001	TM4SF4	PREDICTED: Gallus gallus hypothetical protein LOC771806 (LOC771806), mRNA	-	-	-	gi|118095402|ref|XM_001234022.1|
16	6369	2055	1753.34	545.28	-1.68504	<0.0001	<0.0001	RPN1	PREDICTED: Gallus gallus hypothetical LOC416017 (LOC416017), mRNA	GO:0008250//oligosaccharyltransferase complex;GO:0019718//rough microsome;GO:0016021//integral to membrane;GO:0042470//melanosome;GO:0030867//rough endoplasmic reticulum membrane	GO:0005515//protein binding;GO:0004579//dolichyl-diphosphooligosaccharide-protein glycotransferase activity	GO:0018279//protein amino acid N-linked glycosylation via asparagine;GO:0015833//peptide transport	gi|118096916|ref|XM_414360.2|
17	5899	2502	1623.95	663.89	-1.29049	<0.0001	<0.0001	BRP44L	Gallus gallus similar to brain protein 44-like (LOC428592), mRNA	GO:0005743//mitochondrial inner membrane	-	-	gi|71895802|ref|NM_001031524.1|
18	2199	6335	605.37	1680.94	1.47338	<0.0001	<0.0001	F2	Gallus gallus coagulation factor II (thrombin) (F2), mRNA	GO:0005615//extracellular space;GO:0005886//plasma membrane;GO:0005625//soluble fraction	GO:0070053//thrombospondin receptor activity;GO:0005102//receptor binding;GO:0004252//serine-type endopeptidase activity;GO:0005509//calcium ion binding	GO:0030168//platelet activation;GO:0007260//tyrosine phosphorylation of STAT protein;GO:0007275//multicellular organismal development;GO:0006919//activation of caspase activity;GO:0007166//cell surface receptor linked signal transduction;GO:0006953//acute-phase response;GO:0042730//fibrinolysis;GO:0030194//positive regulation of blood coagulation;GO:0006508//proteolysis;GO:0051209//release of seq…	gi|45382956|ref|NM_204605.1|
19	2020	6181	556.09	1640.08	1.56038	<0.0001	<0.0001	GAPDH	Gallus gallus glyceraldehyde-3-phosphate dehydrogenase (GAPDH), mRNA	GO:0005739//mitochondrion	GO:0051287//NAD or NADH binding;GO:0005515//protein binding;GO:0004365//glyceraldehyde-3-phosphate dehydrogenase (phosphorylating) activity	GO:0007275//multicellular organismal development;GO:0055114//oxidation reduction;GO:0006096//glycolysis	gi|46048960|ref|NM_204305.1|
20	2430	5608	668.96	1488.04	1.15342	<0.0001	<0.0001	DDX5	Gallus gallus DEAD (Asp-Glu-Ala-Asp) box polypeptide 5 (DDX5), mRNA	GO:0005681//spliceosomal complex	GO:0003723//RNA binding;GO:0003712//transcription cofactor activity;GO:0008026//ATP-dependent helicase activity;GO:0005524//ATP binding;GO:0003724//RNA helicase activity	GO:0016049//cell growth;GO:0008380//RNA splicing;GO:0006397//mRNA processing;GO:0045941//positive regulation of transcription	gi|45382258|ref|NM_204827.1|
21	2321	5639	638.96	1496.27	1.22757	<0.0001	<0.0001	LYG2	Gallus gallus lysozyme (LOC395708), mRNA	-	-	-	gi|47825388|ref|NM_001001470.1|
22	1450	6298	399.18	1671.13	2.06571	<0.0001	<0.0001	ADH1B	PREDICTED: Gallus gallus hypothetical protein LOC771920 (LOC771920), mRNA	-	-	-	gi|118090361|ref|XM_001234262.1|
23	5275	1888	1452.17	500.97	-1.53541	<0.0001	<0.0001	AHCY	PREDICTED: Gallus gallus S-adenosylhomocysteine hydrolase (AHCY), mRNA	GO:0005829//cytosol;GO:0042470//melanosome;GO:0019717//synaptosome;GO:0005634//nucleus	GO:0005507//copper ion binding;GO:0030554//adenyl nucleotide binding;GO:0042802//identical protein binding;GO:0004013//adenosylhomocysteinase activity;GO:0043621//protein self-association;GO:0051287//NAD or NADH binding	GO:0042745//circadian sleep/wake cycle;GO:0002439//chronic inflammatory response to antigenic stimulus;GO:0007584//response to nutrient;GO:0019510//S-adenosylhomocysteine catabolic process;GO:0006730//one-carbon metabolic process	gi|118100509|ref|XM_417331.2|
24	5382	1663	1481.63	441.26	-1.74748	<0.0001	<0.0001	IFITM5	PREDICTED: Gallus gallus similar to interferon induced transmembrane protein 5 (LOC422992), mRNA	-	-	GO:0007275//multicellular organismal development	gi|118091093|ref|XM_420924.2|
25	1866	5274	513.7	1399.42	1.44583	<0.0001	<0.0001	C1R	PREDICTED: Gallus gallus hypothetical LOC418295 (LOC418295), mRNA	-	-	-	gi|118083347|ref|XM_416518.2|
26	3980	1344	1095.67	356.62	-1.61935	<0.0001	<0.0001	TTR	Gallus gallus transthyretin (TTR), mRNA	GO:0005576//extracellular region	GO:0016918//retinal binding;GO:0005179//hormone activity;GO:0019841//retinol binding;GO:0005496//steroid binding	GO:0006590//thyroid hormone generation;GO:0006810//transport	gi|78042467|ref|NM_205335.2|
27	3559	1746	979.77	463.29	-1.08053	<0.0001	<0.0001	CYCS	-	-	-	-	gi|118085872|ref|XM_001234827.1|
28	1448	3789	398.62	1005.38	1.33465	<0.0001	<0.0001	LOC418253	PREDICTED: Gallus gallus hypothetical LOC418253 (LOC418253), mRNA	GO:0005737//cytoplasm;GO:0043231//intracellular membrane-bounded organelle;GO:0005576//extracellular region	GO:0030414//protease inhibitor activity;GO:0019955//cytokine binding;GO:0005102//receptor binding	GO:0007584//response to nutrient;GO:0006953//acute-phase response;GO:0010037//response to carbon dioxide;GO:0051384//response to glucocorticoid stimulus	gi|118083262|ref|XM_416479.2|
29	1266	3757	348.52	996.89	1.51619	<0.0001	<0.0001	SLC25A1	PREDICTED: Gallus gallus similar to Solute carrier family 25 (mitochondrial carrier; citrate transporter), member 1 (LOC416764), mRNA	-	-	-	gi|118098356|ref|XM_415059.2|
30	3387	1289	932.42	342.03	-1.44686	<0.0001	<0.0001	ATP5I	PREDICTED: Gallus gallus similar to progesterone receptor binding protein (LOC769146), mRNA	-	-	-	gi|118104287|ref|XM_001231783.1|
31	3541	1060	974.81	281.26	-1.79322	<0.0001	<0.0001	RCJMB04_4h19	Gallus gallus beta-actin (LOC396526), mRNA	GO:0005829//cytosol;GO:0030863//cortical cytoskeleton;GO:0030424//axon;GO:0005625//soluble fraction;GO:0035267//NuA4 histone acetyltransferase complex	GO:0042802//identical protein binding;GO:0005524//ATP binding;GO:0050998//nitric-oxide synthase binding;GO:0019901//protein kinase binding;GO:0005200//structural constituent of cytoskeleton	GO:0006928//cell motion;GO:0007409//axonogenesis;GO:0007605//sensory perception of sound	gi|45382926|ref|NM_205518.1|
32	3748	834	1031.8	221.3	-2.22109	<0.0001	<0.0001	ADSL	Gallus gallus adenylosuccinate lyase (ADSL), mRNA	GO:0005625//soluble fraction;GO:0005829//cytosol	GO:0004018//N6-(1,2-dicarboxyethyl)AMP AMP-lyase (fumarate-forming) activity	GO:0009060//aerobic respiration;GO:0051262//protein tetramerization;GO:0007584//response to nutrient;GO:0006167//AMP biosynthetic process	gi|45382980|ref|NM_205529.1|
33	3421	1014	941.78	269.06	-1.80746	<0.0001	<0.0001	VTN	Gallus gallus vitronectin (VTN), mRNA	-	-	-	gi|46048794|ref|NM_205061.1|
34	947	3570	260.7	947.27	1.86139	<0.0001	<0.0001	SERPINA1	PREDICTED: Gallus gallus serpin peptidase inhibitor, clade A (alpha-1 antiproteinase, antitrypsin), member 1 (SERPINA1), mRNA	-	-	-	gi|118091959|ref|XM_421343.2|
35	3678	499	1012.53	132.41	-2.93488	<0.0001	<0.0001	PECI	-	-	-	-	gi|118086444|ref|XM_418965.2|
36	1204	2798	331.45	742.43	1.16346	<0.0001	<0.0001	APOA4	Gallus gallus apolipoprotein A-IV (APOA4), mRNA	GO:0005615//extracellular space	GO:0008289//lipid binding	GO:0042157//lipoprotein metabolic process;GO:0002227//innate immune response in mucosa;GO:0006869//lipid transport;GO:0030300//regulation of intestinal cholesterol absorption	gi|45384391|ref|NM_204938.1|
37	2757	960	758.98	254.73	-1.57509	<0.0001	<0.0001	PDIA6	PREDICTED: Gallus gallus protein disulfide isomerase family A, member 6, transcript variant 2 (PDIA6), mRNA	GO:0005788//endoplasmic reticulum lumen;GO:0005793//ER-Golgi intermediate compartment;GO:0042470//melanosome;GO:0005783//endoplasmic reticulum	GO:0005515//protein binding;GO:0005509//calcium ion binding;GO:0003756//protein disulfide isomerase activity	GO:0006457//protein folding;GO:0045454//cell redox homeostasis	gi|118089015|ref|XM_419952.2|
38	1168	2581	321.54	684.85	1.09079	<0.0001	<0.0001	RPL31	PREDICTED: Gallus gallus ribosomal protein L31 (RPL31), mRNA	-	-	-	gi|118084258|ref|XM_416909.2|
39	3055	621	841.02	164.78	-2.3516	<0.0001	<0.0001	RPS20	PREDICTED: Gallus gallus similar to ribosomal protein S20 (LOC430990), mRNA	GO:0022627//cytosolic small ribosomal subunit	GO:0003735//structural constituent of ribosome;GO:0003723//RNA binding;GO:0005515//protein binding	GO:0006414//translational elongation	gi|118086992|ref|XM_428540.2|
40	2899	543	798.07	144.08	-2.46965	<0.0001	<0.0001	ATF4	Gallus gallus activating transcription factor 4 (tax-responsive enhancer element B67) (ATF4), mRNA	GO:0005667//transcription factor complex;GO:0005737//cytoplasm	GO:0050811//GABA receptor binding;GO:0008022//protein C-terminus binding;GO:0043565//sequence-specific DNA binding;GO:0016563//transcription activator activity;GO:0046983//protein dimerization activity;GO:0003700//transcription factor activity;GO:0003704//specific RNA polymerase II transcription factor activity	GO:0006520//cellular amino acid metabolic process;GO:0045944//positive regulation of transcription from RNA polymerase II promoter;GO:0006094//gluconeogenesis;GO:0006950//response to stress	gi|45382416|ref|NM_204880.1|
41	2304	1154	634.28	306.21	-1.0506	<0.0001	<0.0001	RHOA	Gallus gallus ras homolog gene family, member A (RHOA), mRNA	GO:0005856//cytoskeleton;GO:0005625//soluble fraction;GO:0005829//cytosol;GO:0030424//axon;GO:0005886//plasma membrane;GO:0005634//nucleus;GO:0005624//membrane fraction	GO:0004871//signal transducer activity;GO:0005525//GTP binding;GO:0000287//magnesium ion binding;GO:0005515//protein binding;GO:0003924//GTPase activity	GO:0045665//negative regulation of neuron differentiation;GO:0030838//positive regulation of actin filament polymerization;GO:0043123//positive regulation of I-kappaB kinase/NF-kappaB cascade;GO:0006357//regulation of transcription from RNA polymerase II promoter;GO:0007160//cell-matrix adhesion;GO:0045727//positive regulation of translation;GO:0050773//regulation of dendrite development;GO:00097…	gi|45382666|ref|NM_204704.1|
42	919	2547	252.99	675.83	1.41758	<0.0001	<0.0001	LOC772084	PREDICTED: Gallus gallus hypothetical protein LOC772084 (LOC772084), mRNA	-	-	-	gi|118088856|ref|XM_001235272.1|
43	2931	446	806.88	118.34	-2.76942	<0.0001	<0.0001	LOC772187	-	-	-	-	gi|118092055|ref|XM_001234701.1|
44	676	2691	186.1	714.04	1.93993	<0.0001	<0.0001	THRSP	Gallus gallus thyroid hormone responsive spot 14 alpha (THRSPA), mRNA	-	-	-	gi|47087182|ref|NM_213577.1|
45	1014	2135	279.15	566.51	1.02106	<0.0001	<0.0001	RPL14	PREDICTED: Gallus gallus ribosomal protein L14 (RPL14), mRNA	GO:0005840//ribosome	GO:0003735//structural constituent of ribosome	GO:0006412//translation	gi|118086100|ref|XM_418775.2|
46	692	2338	190.5	620.37	1.70334	<0.0001	<0.0001	GPD1	PREDICTED: Gallus gallus similar to MGC83663 protein (LOC424263), mRNA	GO:0009331//glycerol-3-phosphate dehydrogenase complex	GO:0051287//NAD or NADH binding;GO:0004367//glycerol-3-phosphate dehydrogenase (NAD+) activity;GO:0042803//protein homodimerization activity	GO:0005975//carbohydrate metabolic process;GO:0055114//oxidation reduction;GO:0046168//glycerol-3-phosphate catabolic process	gi|118093844|ref|XM_422110.2|
47	644	2261	177.29	599.94	1.75871	<0.0001	<0.0001	HBG2	Gallus gallus hemoglobin, beta (HBB), mRNA	GO:0005833//hemoglobin complex	GO:0020037//heme binding;GO:0005344//oxygen transporter activity;GO:0019825//oxygen binding	GO:0015671//oxygen transport	gi|49169790|ref|NM_205489.1|
48	2235	576	615.28	152.84	-2.00922	<0.0001	<0.0001	SERPIND1	PREDICTED: Gallus gallus heparin cofactor II (LOC395877), mRNA	-	-	-	gi|118098358|ref|XM_001232766.1|
49	841	1910	231.52	506.8	1.13028	<0.0001	<0.0001	CD74	Gallus gallus CD74 antigen (invariant polypeptide of major histocompatibility complex, class II antigen-associated) (CD74), mRNA	GO:0005764//lysosome;GO:0016021//integral to membrane;GO:0005794//Golgi apparatus;GO:0009897//external side of plasma membrane;GO:0005771//multivesicular body;GO:0005783//endoplasmic reticulum	GO:0019955//cytokine binding;GO:0042289//MHC class II protein binding	GO:0006461//protein complex assembly;GO:0045581//negative regulation of T cell differentiation;GO:0016064//immunoglobulin mediated immune response;GO:0045060//negative thymic T cell selection;GO:0045059//positive thymic T cell selection;GO:0008283//cell proliferation;GO:0051085//chaperone mediated protein folding requiring cofactor;GO:0006886//intracellular protein transport;GO:0019886//antigen p…	gi|48675896|ref|NM_001001613.1|
50	1912	797	526.36	211.48	-1.31553	<0.0001	<0.0001	ALDH3A2	Gallus gallus aldehyde dehydrogenase 3 family, member A2 (ALDH3A2), mRNA	-	-	-	gi|57525323|ref|NM_001006223.1|
51	2165	446	596.01	118.34	-2.3324	<0.0001	<0.0001	WSB1	Gallus gallus WD repeat and SOCS box-containing 1 (WSB1), mRNA	GO:0005739//mitochondrion	GO:0005515//protein binding	GO:0019941//modification-dependent protein catabolic process;GO:0007242//intracellular signaling cascade	gi|45382386|ref|NM_204872.1|
52	1725	802	474.88	212.8	-1.15806	<0.0001	<0.0001	RBM35B	Gallus gallus RNA binding motif protein 35B (RBM35B), mRNA	-	GO:0000166//nucleotide binding;GO:0003723//RNA binding	-	gi|71895578|ref|NM_001030566.1|
53	431	1861	118.65	493.8	2.05721	<0.0001	<0.0001	LOC415531	-	-	-	-	gi|50753201|ref|XM_413900.1|
54	711	1564	195.73	415	1.08425	<0.0001	<0.0001	UGP2	Gallus gallus UDP-glucose pyrophosphorylase 2 (UGP2), mRNA	GO:0005625//soluble fraction;GO:0005829//cytosol	GO:0005536//glucose binding;GO:0005515//protein binding;GO:0003983//UTP:glucose-1-phosphate uridylyltransferase activity;GO:0032557//pyrimidine ribonucleotide binding	GO:0019255//glucose 1-phosphate metabolic process;GO:0016310//phosphorylation;GO:0006011//UDP-glucose metabolic process	gi|45383883|ref|NM_204111.1|
55	594	1662	163.52	441	1.43131	<0.0001	<0.0001	GAMT	PREDICTED: Gallus gallus similar to Guanidinoacetate N-methyltransferase (LOC770737), mRNA	GO:0005829//cytosol	GO:0030731//guanidinoacetate N-methyltransferase activity;GO:0042803//protein homodimerization activity	GO:0046500//S-adenosylmethionine metabolic process;GO:0007283//spermatogenesis;GO:0040014//regulation of multicellular organism growth;GO:0009887//organ morphogenesis;GO:0006601//creatine biosynthetic process;GO:0046498//S-adenosylhomocysteine metabolic process;GO:0006936//muscle contraction	gi|118103241|ref|XM_001234062.1|
56	553	1652	152.24	438.35	1.52574	<0.0001	<0.0001	C1QB	PREDICTED: Gallus gallus hypothetical LOC428197 (LOC428197), mRNA	GO:0005602//complement component C1 complex	GO:0042803//protein homodimerization activity	GO:0007420//brain development;GO:0006955//immune response;GO:0051384//response to glucocorticoid stimulus;GO:0007568//aging;GO:0010033//response to organic substance	gi|118101233|ref|XM_425756.2|
57	1525	597	419.82	158.41	-1.40611	<0.0001	<0.0001	GYG1	Gallus gallus glycogenin 1 (GYG1), mRNA	GO:0005625//soluble fraction;GO:0005829//cytosol	GO:0005536//glucose binding;GO:0005515//protein binding;GO:0008466//glycogenin glucosyltransferase activity	GO:0005978//glycogen biosynthetic process	gi|57529550|ref|NM_001006558.1|
58	502	1641	138.2	435.43	1.65568	<0.0001	<0.0001	LOC770612	PREDICTED: Gallus gallus hypothetical protein LOC770612 (LOC770612), mRNA	-	-	-	gi|118091072|ref|XM_001233949.1|
59	688	1443	189.4	382.89	1.01549	<0.0001	<0.0001	TMEM82	PREDICTED: Gallus gallus similar to LOC495245 protein (LOC771495), mRNA	-	-	-	gi|118101101|ref|XM_001234772.1|
60	590	1515	162.42	401.99	1.30743	<0.0001	<0.0001	RPL10A	PREDICTED: Gallus gallus ribosomal protein L10a (RPL10A), mRNA	GO:0022625//cytosolic large ribosomal subunit	GO:0003735//structural constituent of ribosome;GO:0003723//RNA binding	GO:0009653//anatomical structure morphogenesis;GO:0006414//translational elongation;GO:0006396//RNA processing	gi|118102531|ref|XM_418020.2|
61	1498	515	412.39	136.65	-1.59352	<0.0001	<0.0001	KARS	Gallus gallus Lysyl-tRNA synthetase (KARS), mRNA	GO:0005737//cytoplasm;GO:0005625//soluble fraction	GO:0003676//nucleic acid binding;GO:0004824//lysine-tRNA ligase activity;GO:0005515//protein binding;GO:0005524//ATP binding	GO:0006430//lysyl-tRNA aminoacylation	gi|71895482|ref|NM_001030583.1|
62	1439	569	396.15	150.98	-1.39169	<0.0001	<0.0001	ADK	Gallus gallus adenosine kinase (ADK), mRNA	-	-	-	gi|57529847|ref|NM_001006501.1|
63	1307	671	359.81	178.04	-1.01503	<0.0001	<0.0001	CMBL	-	-	-	-	gi|118086545|ref|XM_419013.2|
64	1372	500	377.7	132.67	-1.5094	<0.0001	<0.0001	NME2	Gallus gallus non-metastatic cells 2, protein (NM23B) expressed in (NME2), mRNA	GO:0030027//lamellipodium;GO:0005882//intermediate filament;GO:0001726//ruffle;GO:0048471//perinuclear region of cytoplasm;GO:0005886//plasma membrane;GO:0005634//nucleus;GO:0005739//mitochondrion	GO:0005515//protein binding;GO:0004550//nucleoside diphosphate kinase activity;GO:0003700//transcription factor activity;GO:0000287//magnesium ion binding;GO:0005524//ATP binding	GO:0002762//negative regulation of myeloid leukocyte differentiation;GO:0007155//cell adhesion;GO:0006241//CTP biosynthetic process;GO:0045682//regulation of epidermis development;GO:0006355//regulation of transcription, DNA-dependent;GO:0030819//positive regulation of cAMP biosynthetic process;GO:0045786//negative regulation of cell cycle;GO:0008285//negative regulation of cell proliferation;GO:…	gi|45384259|ref|NM_205047.1|
65	1256	597	345.77	158.41	-1.12615	<0.0001	<0.0001	RPL4	Gallus gallus ribosomal protein L4 (RPL4), mRNA	GO:0022625//cytosolic large ribosomal subunit	GO:0016491//oxidoreductase activity;GO:0003735//structural constituent of ribosome;GO:0003723//RNA binding;GO:0005515//protein binding	GO:0006414//translational elongation	gi|55926193|ref|NM_001007479.1|
66	1269	570	349.35	151.25	-1.20774	<0.0001	<0.0001	HPGDS	Gallus gallus prostaglandin-D synthase (PGDS), mRNA	GO:0005737//cytoplasm	GO:0004364//glutathione transferase activity;GO:0004667//prostaglandin-D synthase activity	GO:0001516//prostaglandin biosynthetic process;GO:0007165//signal transduction;GO:0007626//locomotory behavior	gi|45384343|ref|NM_205011.1|
67	228	1647	62.77	437.02	2.79955	<0.0001	<0.0001	LOC772115	PREDICTED: Gallus gallus similar to tax-responsive element binding protein 107 (LOC772115), mRNA	GO:0022625//cytosolic large ribosomal subunit	GO:0003677//DNA binding;GO:0003735//structural constituent of ribosome;GO:0003723//RNA binding	GO:0006355//regulation of transcription, DNA-dependent;GO:0006414//translational elongation	gi|118098557|ref|XM_001234204.1|
68	1232	589	339.16	156.29	-1.11774	<0.0001	<0.0001	NDUFA8	PREDICTED: Gallus gallus hypothetical LOC417112 (LOC417112), mRNA	-	-	-	gi|118099483|ref|XM_415397.2|
69	209	1634	57.54	433.57	2.91363	<0.0001	<0.0001	SERPING1	PREDICTED: Gallus gallus hypothetical LOC423132 (LOC423132), mRNA	GO:0031093//platelet alpha granule lumen;GO:0005576//extracellular region	-	GO:0008015//blood circulation;GO:0006950//response to stress	gi|118091416|ref|XM_421063.2|
70	1670	110	459.74	29.19	-3.97727	<0.0001	<0.0001	RGN	Gallus gallus regucalcin (RGN), mRNA	GO:0005737//cytoplasm;GO:0005634//nucleus	GO:0005509//calcium ion binding;GO:0030234//enzyme regulator activity	GO:0050848//regulation of calcium-mediated signaling;GO:0006874//cellular calcium ion homeostasis;GO:0032781//positive regulation of ATPase activity	gi|45382018|ref|NM_204729.1|
71	1223	567	336.68	150.45	-1.16209	<0.0001	<0.0001	SOD1	Gallus gallus superoxide dismutase 1, soluble (SOD1), mRNA	GO:0031410//cytoplasmic vesicle;GO:0005777//peroxisome;GO:0043234//protein complex;GO:0005829//cytosol;GO:0043025//cell soma;GO:0005759//mitochondrial matrix;GO:0005615//extracellular space;GO:0032839//dendrite cytoplasm;GO:0005886//plasma membrane;GO:0005634//nucleus;GO:0031012//extracellular matrix	GO:0051087//chaperone binding;GO:0042803//protein homodimerization activity;GO:0016209//antioxidant activity;GO:0005507//copper ion binding;GO:0008270//zinc ion binding;GO:0004784//superoxide dismutase activity;GO:0030346//protein phosphatase 2B binding	GO:0032287//myelin maintenance in the peripheral nervous system;GO:0001541//ovarian follicle development;GO:0042542//response to hydrogen peroxide;GO:0002262//myeloid cell homeostasis;GO:0060088//auditory receptor cell stereocilium organization;GO:0043065//positive regulation of apoptosis;GO:0001895//retina homeostasis;GO:0051881//regulation of mitochondrial membrane potential;GO:0007605//sensory…	gi|45384217|ref|NM_205064.1|
72	468	1280	128.84	339.64	1.39843	<0.0001	<0.0001	LOC770879	PREDICTED: Gallus gallus similar to NADH dehydrogenase (LOC770879), mRNA	-	-	-	gi|118089894|ref|XM_001234198.1|
73	482	1241	132.69	329.29	1.3113	<0.0001	<0.0001	LOC428141	PREDICTED: Gallus gallus similar to Trappin-6 (LOC428141), mRNA	-	-	-	gi|118100592|ref|XM_425699.2|
74	498	1215	137.1	322.39	1.23358	<0.0001	<0.0001	SERBP1	Gallus gallus similar to PAI-1 mRNA-binding protein (LOC424706), mRNA	-	-	-	gi|71896824|ref|NM_001031293.1|
75	536	1150	147.56	305.14	1.04817	<0.0001	<0.0001	HSPE1	Gallus gallus heat shock 10kDa protein 1 (chaperonin 10) (HSPE1), mRNA	GO:0005759//mitochondrial matrix	GO:0051087//chaperone binding;GO:0005524//ATP binding;GO:0051082//unfolded protein binding	GO:0006457//protein folding;GO:0006986//response to unfolded protein;GO:0006919//activation of caspase activity	gi|45384203|ref|NM_205067.1|
76	350	1316	96.35	349.19	1.85766	<0.0001	<0.0001	UGT1A1	PREDICTED: Gallus gallus UDP glucuronosyltransferase 1 family, polypeptide A10 (UGT1A10), mRNA	GO:0005792//microsome;GO:0005783//endoplasmic reticulum;GO:0005887//integral to plasma membrane	GO:0015020//glucuronosyltransferase activity	GO:0008210//estrogen metabolic process;GO:0042594//response to starvation;GO:0045471//response to ethanol;GO:0007584//response to nutrient;GO:0006789//bilirubin conjugation;GO:0051384//response to glucocorticoid stimulus;GO:0007586//digestion;GO:0042493//response to drug;GO:0018879//biphenyl metabolic process	gi|118093320|ref|XM_421883.2|
77	516	1128	142.05	299.31	1.07524	<0.0001	<0.0001	C20orf52	PREDICTED: Gallus gallus similar to chromosome 20 open reading frame 52 (LOC768833), mRNA	GO:0016020//membrane;GO:0005739//mitochondrion	-	GO:0001302//replicative cell aging;GO:0008284//positive regulation of cell proliferation;GO:0010670//positive regulation of oxygen and reactive oxygen species metabolic process;GO:0034614//cellular response to reactive oxygen species	gi|118100451|ref|XM_001231645.1|
78	1069	490	294.29	130.02	-1.1785	<0.0001	<0.0001	COX6C	PREDICTED: Gallus gallus cytochrome c oxidase subunit VIc (COX6C), mRNA	-	-	-	gi|118087188|ref|XM_418355.2|
79	415	1146	114.25	304.08	1.41226	<0.0001	<0.0001	EIF3M	Gallus gallus PCI domain containing 1 (herpesvirus entry mediator) (PCID1), mRNA	GO:0005737//cytoplasm	GO:0005515//protein binding;GO:0003743//translation initiation factor activity	GO:0006412//translation	gi|57530305|ref|NM_001006406.1|
80	1151	372	316.86	98.71	-1.68258	<0.0001	<0.0001	ATP5G1	-	-	-	-	gi|118102909|ref|XM_001233602.1|
81	1027	464	282.73	123.12	-1.19936	<0.0001	<0.0001	CENPL	Gallus gallus centromere protein L (CENPL), mRNA	GO:0005694//chromosome	-	-	gi|57529502|ref|NM_001006569.1|
82	466	1004	128.29	266.4	1.05419	<0.0001	<0.0001	TOMM6	PREDICTED: Gallus gallus hypothetical gene supported by BX930946; BX933804; BX933812 (LOC419924), mRNA	GO:0005741//mitochondrial outer membrane	-	GO:0015031//protein transport	gi|118102571|ref|XM_429722.2|
83	348	1124	95.8	298.24	1.63838	<0.0001	<0.0001	MRPL33	PREDICTED: Gallus gallus similar to ribosomal protein L33-like protein (LOC771953), mRNA	GO:0005840//ribosome;GO:0005739//mitochondrion	GO:0004747//ribokinase activity;GO:0003735//structural constituent of ribosome	GO:0006014//D-ribose metabolic process;GO:0006412//translation	gi|118088005|ref|XM_001235163.1|
84	982	437	270.34	115.95	-1.22127	<0.0001	<0.0001	NDUFB2	PREDICTED: Gallus gallus NADH dehydrogenase (ubiquinone) 1 beta subcomplex, 2, 8kDa (NDUFB2), mRNA	-	-	-	gi|118082992|ref|XM_416351.2|
85	384	1037	105.71	275.16	1.38016	<0.0001	<0.0001	RCJMB04_2g17	Gallus gallus heterogeneous nuclear ribonucleoprotein A2/B1 (HNRPA2B1), mRNA	GO:0005681//spliceosomal complex	GO:0003723//RNA binding;GO:0005515//protein binding;GO:0000166//nucleotide binding	GO:0008380//RNA splicing;GO:0006397//mRNA processing	gi|71896752|ref|NM_001030985.1|
86	351	1047	96.63	277.81	1.52356	<0.0001	<0.0001	ATP6V0C	PREDICTED: Gallus gallus similar to TBC1 domain family, member 24 (LOC770475), mRNA	GO:0016021//integral to membrane;GO:0033179//proton-transporting V-type ATPase, V0 domain;GO:0005774//vacuolar membrane	GO:0046933//hydrogen ion transporting ATP synthase activity, rotational mechanism;GO:0005515//protein binding;GO:0046961//proton-transporting ATPase activity, rotational mechanism	GO:0015986//ATP synthesis coupled proton transport;GO:0044419//interspecies interaction between organisms	gi|118098298|ref|XM_001232267.1|
87	403	991	110.94	262.95	1.24501	<0.0001	<0.0001	NDUFB9	PREDICTED: Gallus gallus similar to NADH dehydrogenase [ubiquinone] 1 beta subcomplex subunit 9 (NADH-ubiquinone oxidoreductase B22 subunit) (Complex I-B22) (CI-B22) (LOC420337), mRNA	GO:0005743//mitochondrial inner membrane	-	GO:0022900//electron transport chain;GO:0006810//transport	gi|118087333|ref|XM_418444.2|
88	433	958	119.2	254.2	1.09258	<0.0001	<0.0001	SDHA	PREDICTED: Gallus gallus succinate dehydrogenase complex, subunit A, flavoprotein (Fp) (SDHA), mRNA	GO:0005749//mitochondrial respiratory chain complex II	GO:0009055//electron carrier activity;GO:0005515//protein binding;GO:0008177//succinate dehydrogenase (ubiquinone) activity;GO:0000104//succinate dehydrogenase activity;GO:0050660//FAD binding	GO:0006810//transport;GO:0006105//succinate metabolic process;GO:0006099//tricarboxylic acid cycle;GO:0007399//nervous system development;GO:0022904//respiratory electron transport chain	gi|118086668|ref|XM_419054.2|
89	276	1093	75.98	290.02	1.93246	<0.0001	<0.0001	COX6A1	PREDICTED: Gallus gallus cytochrome c oxidase subunit VIa polypeptide 1 (COX6A1), mRNA	GO:0005743//mitochondrial inner membrane	GO:0004129//cytochrome-c oxidase activity	GO:0006091//generation of precursor metabolites and energy	gi|118098799|ref|XM_415270.2|
90	361	976	99.38	258.97	1.38176	<0.0001	<0.0001	HP1BP3	Gallus gallus heterochromatin protein 1, binding protein 3 (HP1BP3), mRNA	GO:0000786//nucleosome;GO:0005634//nucleus	GO:0003677//DNA binding	GO:0006334//nucleosome assembly	gi|57529540|ref|NM_001006560.1|
91	1025	230	282.18	61.03	-2.20903	<0.0001	<0.0001	LOC422526	PREDICTED: Gallus gallus similar to Ribosomal protein L34 (LOC422526), partial mRNA	GO:0022625//cytosolic large ribosomal subunit	GO:0003735//structural constituent of ribosome;GO:0003723//RNA binding;GO:0005515//protein binding	GO:0006414//translational elongation	gi|118108147|ref|XM_420489.2|
92	901	335	248.04	88.89	-1.48048	<0.0001	<0.0001	RPL38	PREDICTED: Gallus gallus similar to ribosomal protein L38 (LOC771528), mRNA	GO:0022625//cytosolic large ribosomal subunit	GO:0003735//structural constituent of ribosome;GO:0003723//RNA binding;GO:0005515//protein binding	GO:0009790//embryonic development;GO:0006414//translational elongation	gi|118099795|ref|XM_001233635.1|
93	839	368	230.97	97.65	-1.24201	<0.0001	<0.0001	AGXT2L1	PREDICTED: Gallus gallus similar to MGC79033 protein (LOC428743), mRNA	GO:0005739//mitochondrion	GO:0008453//alanine-glyoxylate transaminase activity;GO:0030170//pyridoxal phosphate binding	GO:0006520//cellular amino acid metabolic process	gi|118090046|ref|XM_426301.2|
94	351	872	96.63	231.38	1.25972	<0.0001	<0.0001	LOC769891	PREDICTED: Gallus gallus similar to LN1 (LOC769891), mRNA	GO:0005777//peroxisome	GO:0048244//phytanoyl-CoA dioxygenase activity;GO:0031418//L-ascorbic acid binding;GO:0009055//electron carrier activity;GO:0005506//iron ion binding;GO:0005515//protein binding;GO:0016702//oxidoreductase activity, acting on single donors with incorporation of molecular oxygen, incorporation of two atoms of oxygen	GO:0007605//sensory perception of sound;GO:0050896//response to stimulus;GO:0007399//nervous system development;GO:0055114//oxidation reduction;GO:0007601//visual perception;GO:0001561//fatty acid alpha-oxidation	gi|118081993|ref|XM_001233203.1|
95	334	873	91.95	231.64	1.33296	<0.0001	<0.0001	ADH5	Gallus gallus alcohol dehydrogenase 5 (class III), chi polypeptide (ADH5), mRNA	GO:0005739//mitochondrion	GO:0004022//alcohol dehydrogenase (NAD) activity;GO:0008270//zinc ion binding;GO:0018467//formaldehyde dehydrogenase activity;GO:0051903//S-(hydroxymethyl)glutathione dehydrogenase activity;GO:0009055//electron carrier activity;GO:0042803//protein homodimerization activity;GO:0005504//fatty acid binding	GO:0003016//respiratory system process;GO:0006069//ethanol oxidation;GO:0001523//retinoid metabolic process;GO:0055114//oxidation reduction;GO:0051409//response to nitrosative stress;GO:0051775//response to redox state;GO:0046294//formaldehyde catabolic process;GO:0045777//positive regulation of blood pressure;GO:0032496//response to lipopolysaccharide;GO:0018119//peptidyl-cysteine S-nitrosylation	gi|71896650|ref|NM_001031152.1|
96	939	242	258.5	64.21	-2.00929	<0.0001	<0.0001	RPS14	Gallus gallus ribosomal protein S14 (RPS14), mRNA	GO:0005730//nucleolus;GO:0022627//cytosolic small ribosomal subunit	GO:0003735//structural constituent of ribosome;GO:0045182//translation regulator activity;GO:0048027//mRNA 5'-UTR binding;GO:0005515//protein binding	GO:0006414//translational elongation;GO:0030490//maturation of SSU-rRNA;GO:0000122//negative regulation of transcription from RNA polymerase II promoter;GO:0030218//erythrocyte differentiation;GO:0000028//ribosomal small subunit assembly	gi|71895290|ref|NM_001030619.1|
97	340	840	93.6	222.89	1.25175	<0.0001	<0.0001	RCJMB04_7l20	Gallus gallus poly(A) binding protein, cytoplasmic 1 (PABPC1), mRNA	GO:0005681//spliceosomal complex;GO:0005829//cytosol	GO:0008494//translation activator activity;GO:0008143//poly(A) RNA binding;GO:0008022//protein C-terminus binding;GO:0000166//nucleotide binding	GO:0006378//mRNA polyadenylation;GO:0008380//RNA splicing;GO:0048255//mRNA stabilization	gi|71896196|ref|NM_001031597.1|
98	732	360	201.51	95.52	-1.07698	<0.0001	<0.0001	SLCO1B3	PREDICTED: Gallus gallus similar to organic anion transporting polypeptide 1c1 (LOC418187), mRNA	-	GO:0015125//bile acid transmembrane transporter activity	GO:0015721//bile acid and bile salt transport	gi|118083039|ref|XM_416418.2|
99	302	804	83.14	213.34	1.35954	<0.0001	<0.0001	SC4MOL	Gallus gallus sterol-C4-methyl oxidase-like (SC4MOL), mRNA	-	-	-	gi|57530154|ref|NM_001006438.1|
100	300	795	82.59	210.95	1.35286	<0.0001	<0.0001	ATP5F1	PREDICTED: Gallus gallus ATP synthase, H+ transporting, mitochondrial F0 complex, subunit B1 (ATP5F1), mRNA	GO:0000276//mitochondrial proton-transporting ATP synthase complex, coupling factor F(o)	GO:0015078//hydrogen ion transmembrane transporter activity	GO:0015986//ATP synthesis coupled proton transport	gi|118102464|ref|XM_417993.2|
101	720	320	198.21	84.91	-1.22302	<0.0001	<0.0001	NDUFB8	Gallus gallus NADH dehydrogenase (ubiquinone) 1 beta subcomplex, 8, 19kDa (NDUFB8), mRNA	GO:0005747//mitochondrial respiratory chain complex I;GO:0005783//endoplasmic reticulum	GO:0008137//NADH dehydrogenase (ubiquinone) activity	GO:0006120//mitochondrial electron transport, NADH to ubiquinone	gi|57529831|ref|NM_001006502.1|
102	728	311	200.41	82.52	-1.28014	<0.0001	<0.0001	LLGL2	PREDICTED: Gallus gallus lethal giant larvae homolog 2 (Drosophila) (LLGL2), mRNA	GO:0005737//cytoplasm	-	GO:0008285//negative regulation of cell proliferation;GO:0030336//negative regulation of cell migration;GO:0031581//hemidesmosome assembly;GO:0008544//epidermis development;GO:0006887//exocytosis;GO:0007010//cytoskeleton organization;GO:0007049//cell cycle;GO:0051301//cell division	gi|118099973|ref|XM_420130.2|
103	301	699	82.86	185.47	1.16244	<0.0001	<0.0001	ATP1A1	Gallus gallus ATPase, Na+/K+ transporting, alpha 1 polypeptide (ATP1A1), mRNA	-	-	-	gi|45382944|ref|NM_205521.1|
104	197	780	54.23	206.97	1.93226	<0.0001	<0.0001	CSF1R	PREDICTED: Gallus gallus platelet-derived growth factor receptor, beta polypeptide (PDGFRB), mRNA	GO:0043235//receptor complex;GO:0005887//integral to plasma membrane	GO:0005011//macrophage colony stimulating factor receptor activity;GO:0019955//cytokine binding;GO:0042803//protein homodimerization activity	GO:0007165//signal transduction;GO:0007275//multicellular organismal development;GO:0008283//cell proliferation	gi|118097471|ref|XM_414597.2|
105	276	693	75.98	183.88	1.27507	<0.0001	<0.0001	SUMO1	Gallus gallus SMT3 suppressor of mif two 3 homolog 1 (S. cerevisiae) (SUMO1), mRNA	GO:0016607//nuclear speck;GO:0016605//PML body;GO:0031965//nuclear membrane;GO:0005737//cytoplasm;GO:0005643//nuclear pore;GO:0030425//dendrite;GO:0045202//synapse	GO:0019789//SUMO ligase activity;GO:0008134//transcription factor binding	GO:0043433//negative regulation of transcription factor activity;GO:0032880//regulation of protein localization;GO:0031334//positive regulation of protein complex assembly;GO:0016481//negative regulation of transcription;GO:0016925//protein sumoylation;GO:0019941//modification-dependent protein catabolic process;GO:0006281//DNA repair	gi|55741839|ref|NM_204135.2|
106	769	165	211.7	43.78	-2.27368	<0.0001	<0.0001	C12orf11	PREDICTED: Gallus gallus similar to Hypothetical protein FLJ10637 (LOC418213), mRNA	-	-	-	gi|118083085|ref|XM_416439.2|
107	249	703	68.55	186.54	1.44426	<0.0001	<0.0001	-	Gallus gallus proteasome (prosome, macropain) subunit, alpha type, 2 (PSMA2), mRNA	GO:0005829//cytosol;GO:0005839//proteasome core complex;GO:0005634//nucleus	GO:0004298//threonine-type endopeptidase activity;GO:0005515//protein binding	GO:0051436//negative regulation of ubiquitin-protein ligase activity during mitotic cell cycle;GO:0031145//anaphase-promoting complex-dependent proteasomal ubiquitin-dependent protein catabolic process;GO:0051437//positive regulation of ubiquitin-protein ligase activity during mitotic cell cycle	gi|61098038|ref|NM_001012860.1|
108	675	256	185.82	67.93	-1.45179	<0.0001	<0.0001	CYP8B	Gallus gallus cytochrome P450, family 8, subfamily B (CYP8B), mRNA	-	-	-	gi|53986560|ref|NM_001005571.1|
109	718	207	197.66	54.93	-1.84735	<0.0001	<0.0001	ARL5B	PREDICTED: Gallus gallus ADP-ribosylation factor-like 5B (ARL5B), mRNA	GO:0005622//intracellular	GO:0005525//GTP binding	GO:0007264//small GTPase mediated signal transduction	gi|118085721|ref|XM_418615.2|
110	201	729	55.33	193.43	1.80568	<0.0001	<0.0001	GNMT	PREDICTED: Gallus gallus similar to Chain A, Crystal Structure Of Mouse Glycine N-Methyltransferase (Tetragonal Form) (LOC769542), mRNA	GO:0005634//nucleus;GO:0005829//cytosol	GO:0017174//glycine N-methyltransferase activity;GO:0016594//glycine binding;GO:0005542//folic acid binding	GO:0046500//S-adenosylmethionine metabolic process;GO:0046498//S-adenosylhomocysteine metabolic process;GO:0006464//protein modification process;GO:0046655//folic acid metabolic process;GO:0006555//methionine metabolic process	gi|118087768|ref|XM_001232828.1|
111	273	647	75.16	171.68	1.19169	<0.0001	<0.0001	KMO	PREDICTED: Gallus gallus similar to kynurenine 3-monooxygenase (LOC424041), mRNA	GO:0005829//cytosol;GO:0016021//integral to membrane;GO:0005743//mitochondrial inner membrane;GO:0005741//mitochondrial outer membrane	GO:0016174//NAD(P)H oxidase activity;GO:0009055//electron carrier activity;GO:0004502//kynurenine 3-monooxygenase activity;GO:0050660//FAD binding	GO:0019363//pyridine nucleotide biosynthetic process;GO:0009651//response to salt stress;GO:0055114//oxidation reduction;GO:0019674//NAD metabolic process;GO:0070189//kynurenine metabolic process	gi|118093370|ref|XM_421897.2|
112	684	202	188.3	53.6	-1.81273	<0.0001	<0.0001	NDRG1	PREDICTED: Gallus gallus N-myc downstream regulated gene 1 (NDRG1), mRNA	GO:0005856//cytoskeleton;GO:0005737//cytoplasm;GO:0005634//nucleus;GO:0005886//plasma membrane	GO:0005515//protein binding	GO:0045576//mast cell activation;GO:0010038//response to metal ion	gi|118087384|ref|XM_418430.2|
113	752	115	207.02	30.51	-2.76242	<0.0001	<0.0001	MMD	Gallus gallus monocyte to macrophage differentiation-associated (MMD), mRNA	GO:0005887//integral to plasma membrane;GO:0005624//membrane fraction;GO:0031902//late endosome membrane;GO:0005765//lysosomal membrane	GO:0004872//receptor activity	GO:0019835//cytolysis	gi|71897108|ref|NM_001030704.1|
114	769	87	211.7	23.08	-3.19731	<0.0001	<0.0001	CLINT1	Gallus gallus clathrin interactor 1 (CLINT1), mRNA	-	-	-	gi|71895314|ref|NM_001030615.1|
115	84	797	23.12	211.48	3.19331	<0.0001	<0.0001	P20K	Gallus gallus quiescence-specific protein (P20K), mRNA	-	-	-	gi|45382220|ref|NM_205422.1|
116	608	245	167.38	65.01	-1.36439	<0.0001	<0.0001	UGDH	Gallus gallus UDP-glucose dehydrogenase (UGDH), mRNA	GO:0005829//cytosol	GO:0051287//NAD or NADH binding;GO:0009055//electron carrier activity;GO:0003979//UDP-glucose 6-dehydrogenase activity	GO:0006065//UDP-glucuronate biosynthetic process;GO:0001702//gastrulation with mouth forming second;GO:0055114//oxidation reduction;GO:0006011//UDP-glucose metabolic process;GO:0006024//glycosaminoglycan biosynthetic process	gi|60302807|ref|NM_001012581.1|
117	111	760	30.56	201.66	2.72221	<0.0001	<0.0001	LOC423347	PREDICTED: Gallus gallus similar to acetyl-CoA synthetase 2-like (LOC423347), mRNA	GO:0005759//mitochondrial matrix	GO:0016208//AMP binding;GO:0003987//acetate-CoA ligase activity	GO:0006085//acetyl-CoA biosynthetic process	gi|118091932|ref|XM_001234990.1|
118	277	587	76.26	155.76	1.03033	<0.0001	<0.0001	DMBT1	PREDICTED: Gallus gallus CD163 molecule (CD163), mRNA	GO:0005737//cytoplasm;GO:0016020//membrane	GO:0004872//receptor activity	-	gi|118129733|ref|XM_424430.2|
119	242	615	66.62	163.19	1.29253	<0.0001	<0.0001	TTC36	PREDICTED: Gallus gallus similar to CDNA sequence BC021608 (LOC419757), mRNA	-	-	-	gi|50760088|ref|XM_417895.1|
120	575	269	158.29	71.38	-1.14898	<0.0001	<0.0001	FAAH	PREDICTED: Gallus gallus hypothetical LOC424614 (LOC424614), mRNA	-	-	-	gi|118094487|ref|XM_422450.2|
121	227	629	62.49	166.9	1.41729	<0.0001	<0.0001	LOC396380	Gallus gallus glutathione transferase (LOC396380), mRNA	-	-	-	gi|47604961|ref|NM_205412.1|
122	681	154	187.47	40.86	-2.1979	<0.0001	<0.0001	GNS	PREDICTED: Gallus gallus similar to glucosamine (N-acetyl)-6-sulfatase precursor (LOC417829), mRNA	GO:0005764//lysosome	GO:0008449//N-acetylglucosamine-6-sulfatase activity;GO:0005515//protein binding;GO:0005509//calcium ion binding	GO:0006027//glycosaminoglycan catabolic process	gi|118082384|ref|XM_416070.2|
123	557	275	153.34	72.97	-1.07136	<0.0001	<0.0001	LAPTM5	PREDICTED: Gallus gallus hypothetical LOC419552 (LOC419552), mRNA	GO:0005887//integral to plasma membrane	-	-	gi|118101513|ref|XM_417701.2|
124	562	260	154.71	68.99	-1.16511	<0.0001	<0.0001	PDK4	PREDICTED: Gallus gallus pyruvate dehydrogenase kinase, isozyme 4 (PDK4), mRNA	GO:0005743//mitochondrial inner membrane;GO:0005759//mitochondrial matrix	GO:0004712//protein serine/threonine/tyrosine kinase activity;GO:0005524//ATP binding;GO:0004740//pyruvate dehydrogenase (acetyl-transferring) kinase activity;GO:0000155//two-component sensor activity	GO:0018106//peptidyl-histidine phosphorylation;GO:0006086//acetyl-CoA biosynthetic process from pyruvate;GO:0007165//signal transduction;GO:0006006//glucose metabolic process	gi|118085774|ref|XM_418671.2|
125	262	562	72.13	149.12	1.0478	<0.0001	<0.0001	SAT1	Gallus gallus spermidine/spermine N1-acetyltransferase 1 (SAT1), mRNA	GO:0005737//cytoplasm;GO:0005625//soluble fraction	GO:0019809//spermidine binding;GO:0004145//diamine N-acetyltransferase activity	GO:0042127//regulation of cell proliferation;GO:0046208//spermine catabolic process	gi|45383743|ref|NM_204186.1|
126	121	704	33.31	186.8	2.48747	<0.0001	<0.0001	-	Gallus gallus early growth response 1 (EGR1), mRNA	GO:0005634//nucleus	GO:0008270//zinc ion binding;GO:0003700//transcription factor activity	GO:0051789//response to protein stimulus;GO:0000122//negative regulation of transcription from RNA polymerase II promoter;GO:0030217//T cell differentiation;GO:0045941//positive regulation of transcription	gi|46358332|ref|NM_204136.1|
127	645	148	177.56	39.27	-2.17681	<0.0001	<0.0001	SEC61A1	PREDICTED: Gallus gallus similar to sec61-like protein (LOC416023), mRNA	GO:0005789//endoplasmic reticulum membrane;GO:0016021//integral to membrane	GO:0015450//P-P-bond-hydrolysis-driven protein transmembrane transporter activity;GO:0043022//ribosome binding	GO:0065002//intracellular protein transmembrane transport	gi|118096919|ref|XM_414364.2|
128	251	556	69.1	147.53	1.09425	<0.0001	<0.0001	CDO1	PREDICTED: Gallus gallus similar to cysteine dioxygenase (LOC427391), mRNA	GO:0005829//cytosol	GO:0017172//cysteine dioxygenase activity;GO:0008198//ferrous iron binding	GO:0000097//sulfur amino acid biosynthetic process;GO:0007595//lactation;GO:0006954//inflammatory response;GO:0045471//response to ethanol;GO:0055114//oxidation reduction;GO:0033762//response to glucagon stimulus;GO:0019452//L-cysteine catabolic process to taurine;GO:0051384//response to glucocorticoid stimulus;GO:0042412//taurine biosynthetic process;GO:0051591//response to cAMP;GO:0043200//resp…	gi|118104562|ref|XM_424964.2|
129	641	150	176.46	39.8	-2.1485	<0.0001	<0.0001	C12orf57	PREDICTED: Gallus gallus similar to C10 (LOC771099), mRNA	-	-	-	gi|118083339|ref|XM_001234403.1|
130	631	154	173.71	40.86	-2.08792	<0.0001	<0.0001	PSMC3	Gallus gallus proteasome (prosome, macropain) 26S subunit, ATPase, 3 (PSMC3), mRNA	-	-	-	gi|71894846|ref|NM_001031190.1|
131	559	228	153.89	60.5	-1.34689	<0.0001	<0.0001	SLCO4A1	Gallus gallus solute carrier organic anion transporter family, member 4A1 (SLCO4A1), mRNA	GO:0016021//integral to membrane	GO:0015349//thyroid hormone transmembrane transporter activity	GO:0006811//ion transport;GO:0042403//thyroid hormone metabolic process	gi|71894982|ref|NM_001030856.1|
132	209	588	57.54	156.02	1.43909	<0.0001	<0.0001	-	Gallus gallus nudix (nucleoside diphosphate linked moiety X)-type motif 1 (NUDT1), mRNA	-	GO:0005515//protein binding;GO:0008413//8-oxo-7,8-dihydroguanine triphosphatase activity	GO:0006203//dGTP catabolic process;GO:0006281//DNA repair	gi|57525057|ref|NM_001006160.1|
133	554	227	152.51	60.23	-1.34035	<0.0001	<0.0001	ACAD11	Gallus gallus acyl-Coenzyme A dehydrogenase family, member 11 (ACAD11), mRNA	GO:0005777//peroxisome	GO:0009055//electron carrier activity;GO:0003995//acyl-CoA dehydrogenase activity;GO:0050660//FAD binding;GO:0004674//protein serine/threonine kinase activity	GO:0006468//protein amino acid phosphorylation	gi|57530750|ref|NM_001006367.1|
134	524	254	144.25	67.4	-1.09775	<0.0001	<0.0001	IFNGR2	Gallus gallus interferon gamma receptor 2 (interferon gamma transducer 1) (IFNGR2), mRNA	-	GO:0004872//receptor activity	-	gi|62899051|ref|NM_001008676.2|
135	512	260	140.95	68.99	-1.03072	<0.0001	<0.0001	RCJMB04_6c15	PREDICTED: Gallus gallus similar to UBE2G1 protein (LOC770961), mRNA	-	GO:0004842//ubiquitin-protein ligase activity	GO:0016567//protein ubiquitination;GO:0006511//ubiquitin-dependent protein catabolic process;GO:0051246//regulation of protein metabolic process	gi|118100055|ref|XM_001234278.1|
136	534	236	147.01	62.62	-1.23122	<0.0001	<0.0001	EIF5	Gallus gallus eukaryotic translation initiation factor 5 (EIF5), mRNA	GO:0005829//cytosol	GO:0005525//GTP binding;GO:0003743//translation initiation factor activity;GO:0003924//GTPase activity	GO:0006446//regulation of translational initiation	gi|57529903|ref|NM_001006488.1|
137	626	127	172.33	33.7	-2.35435	<0.0001	<0.0001	HSD17B4	Gallus gallus hydroxysteroid (17-beta) dehydrogenase 4 (HSD17B4), mRNA	GO:0005739//mitochondrion;GO:0005782//peroxisomal matrix	GO:0033989//3alpha,7alpha,12alpha-trihydroxy-5beta-cholest-24-enoyl-CoA hydratase activity;GO:0005498//sterol carrier activity;GO:0015248//sterol transporter activity;GO:0030283//3(or 17)beta-hydroxysteroid dehydrogenase activity;GO:0003857//3-hydroxyacyl-CoA dehydrogenase activity;GO:0005515//protein binding;GO:0004303//estradiol 17-beta-dehydrogenase activity;GO:0016853//isomerase activity	GO:0000038//very-long-chain fatty acid metabolic process;GO:0060009//Sertoli cell development;GO:0055114//oxidation reduction;GO:0006635//fatty acid beta-oxidation;GO:0008203//cholesterol metabolic process	gi|45384405|ref|NM_204943.1|
138	558	192	153.61	50.95	-1.59212	<0.0001	<0.0001	PON2	PREDICTED: Gallus gallus paraoxonase 2 (PON2), mRNA	-	-	-	gi|118085769|ref|XM_418669.2|
139	597	150	164.35	39.8	-2.04593	<0.0001	<0.0001	TMEM77	PREDICTED: Gallus gallus similar to RIKEN cDNA 2610318G18 (LOC421151), mRNA	-	-	-	gi|118102304|ref|XM_419233.2|
140	566	179	155.82	47.5	-1.71388	<0.0001	<0.0001	SESN1	PREDICTED: Gallus gallus hypothetical LOC421766 (LOC421766), mRNA	GO:0005634//nucleus	-	GO:0007050//cell cycle arrest	gi|118088726|ref|XM_419796.2|
141	623	118	171.51	31.31	-2.4536	<0.0001	<0.0001	PANK1	PREDICTED: Gallus gallus pantothenate kinase 1 (PANK1), mRNA	GO:0005829//cytosol	GO:0005524//ATP binding;GO:0004594//pantothenate kinase activity	GO:0015937//coenzyme A biosynthetic process	gi|118092768|ref|XM_421664.2|
142	117	641	32.21	170.08	2.40063	<0.0001	<0.0001	PTP4A3	-	-	-	-	gi|118087411|ref|XM_001231578.1|
143	509	229	140.12	60.76	-1.20547	<0.0001	<0.0001	SOD2	Gallus gallus superoxide dismutase 2, mitochondrial (SOD2), mRNA	GO:0005759//mitochondrial matrix;GO:0005743//mitochondrial inner membrane;GO:0005625//soluble fraction	GO:0030145//manganese ion binding;GO:0005515//protein binding;GO:0019825//oxygen binding;GO:0004784//superoxide dismutase activity	GO:0030097//hemopoiesis;GO:0048773//erythrophore differentiation;GO:0048666//neuron development;GO:0007605//sensory perception of sound;GO:0007626//locomotory behavior;GO:0010332//response to gamma radiation;GO:0042542//response to hydrogen peroxide;GO:0042554//superoxide anion generation;GO:0001315//age-dependent response to reactive oxygen species;GO:0006357//regulation of transcription from RN…	gi|45383701|ref|NM_204211.1|
144	492	243	135.44	64.48	-1.07073	<0.0001	<0.0001	MRPL13	PREDICTED: Gallus gallus mitochondrial ribosomal protein L13 (MRPL13), mRNA	GO:0005762//mitochondrial large ribosomal subunit	GO:0003735//structural constituent of ribosome	GO:0006412//translation	gi|118087349|ref|XM_418462.2|
145	177	559	48.73	148.33	1.60593	<0.0001	<0.0001	UBQLN1	PREDICTED: Gallus gallus similar to UBQLN1 protein (LOC427454), mRNA	GO:0005783//endoplasmic reticulum;GO:0048471//perinuclear region of cytoplasm	GO:0005102//receptor binding;GO:0019215//intermediate filament binding;GO:0019900//kinase binding	GO:0006915//apoptosis;GO:0031396//regulation of protein ubiquitination	gi|118104136|ref|XM_425028.2|
146	522	199	143.7	52.8	-1.44445	<0.0001	<0.0001	PCBD1	Gallus gallus pterin-4 alpha-carbinolamine dehydratase/dimerization cofactor of hepatocyte nuclear factor 1 alpha (TCF1) (PCBD1), mRNA	GO:0005737//cytoplasm;GO:0005634//nucleus	GO:0042802//identical protein binding;GO:0008124//4-alpha-hydroxytetrahydrobiopterin dehydratase activity;GO:0003713//transcription coactivator activity;GO:0004505//phenylalanine 4-monooxygenase activity	GO:0006558//L-phenylalanine metabolic process;GO:0051291//protein heterooligomerization;GO:0006729//tetrahydrobiopterin biosynthetic process;GO:0043496//regulation of protein homodimerization activity;GO:0051289//protein homotetramerization;GO:0045941//positive regulation of transcription	gi|45382482|ref|NM_204905.1|
147	200	533	55.06	141.43	1.36101	<0.0001	<0.0001	LOC417345	PREDICTED: Gallus gallus hypothetical gene supported by CR391572 (LOC417345), mRNA	-	-	-	gi|118099598|ref|XM_429498.2|
148	493	226	135.72	59.97	-1.17832	<0.0001	<0.0001	OGT	PREDICTED: Gallus gallus O-linked N-acetylglucosamine (GlcNAc) transferase (UDP-N-acetylglucosamine:polypeptide-N-acetylglucosaminyl transferase) (OGT), mRNA	-	-	-	gi|118089397|ref|XM_001232518.1|
149	486	222	133.79	58.91	-1.18339	<0.0001	<0.0001	C5orf24	PREDICTED: Gallus gallus similar to hypothetical protein (LOC416311), mRNA	-	-	-	gi|118097578|ref|XM_414628.2|
150	611	86	168.2	22.82	-2.88181	<0.0001	<0.0001	TOMM7	PREDICTED: Gallus gallus hypothetical LOC420610 (LOC420610), mRNA	GO:0005742//mitochondrial outer membrane translocase complex;GO:0016021//integral to membrane	GO:0015450//P-P-bond-hydrolysis-driven protein transmembrane transporter activity	GO:0043681	gi|118085862|ref|XM_429775.2|
151	219	488	60.29	129.49	1.10285	<0.0001	<0.0001	LMAN1	Gallus gallus lectin, mannose-binding, 1 (LMAN1), mRNA	GO:0016021//integral to membrane;GO:0000139//Golgi membrane;GO:0005792//microsome;GO:0033116//ER-Golgi intermediate compartment membrane;GO:0005789//endoplasmic reticulum membrane;GO:0030017//sarcomere	GO:0005509//calcium ion binding;GO:0005537//mannose binding;GO:0042802//identical protein binding;GO:0051082//unfolded protein binding	GO:0006457//protein folding;GO:0006888//ER to Golgi vesicle-mediated transport;GO:0015031//protein transport;GO:0007596//blood coagulation	gi|71897198|ref|NM_001031399.1|
152	545	145	150.03	38.47	-1.96345	<0.0001	<0.0001	ZNF313	Gallus gallus zinc finger protein 313 (ZNF313), mRNA	GO:0005622//intracellular	GO:0008270//zinc ion binding;GO:0005515//protein binding	GO:0007275//multicellular organismal development;GO:0030154//cell differentiation;GO:0007283//spermatogenesis	gi|71143108|ref|NM_001001767.2|
153	215	482	59.19	127.9	1.11159	<0.0001	<0.0001	GRAMD1C	PREDICTED: Gallus gallus GRAM domain containing 1C (GRAMD1C), mRNA	GO:0016020//membrane	-	-	gi|118083517|ref|XM_416574.2|
154	453	229	124.71	60.76	-1.03738	<0.0001	<0.0001	ITGB1	Gallus gallus integrin, beta 1 (fibronectin receptor, beta polypeptide, antigen CD29 includes MDF2, MSK12) (ITGB1), mRNA	GO:0005925//focal adhesion;GO:0045121//membrane raft;GO:0005911//cell-cell junction;GO:0005604//basement membrane;GO:0031594//neuromuscular junction;GO:0032587//ruffle membrane;GO:0001669//acrosomal vesicle;GO:0019717//synaptosome;GO:0042470//melanosome;GO:0009986//cell surface;GO:0008305//integrin complex;GO:0042383//sarcolemma	GO:0005178//integrin binding;GO:0019901//protein kinase binding;GO:0046982//protein heterodimerization activity;GO:0042802//identical protein binding;GO:0042277//peptide binding;GO:0004872//receptor activity	GO:0043410//positive regulation of MAPKKK cascade;GO:0045596//negative regulation of cell differentiation;GO:0008354//germ cell migration;GO:0007160//cell-matrix adhesion;GO:0007159//leukocyte adhesion;GO:0006874//cellular calcium ion homeostasis;GO:0055007//cardiac muscle cell differentiation;GO:0030183//B cell differentiation;GO:0042685//cardioblast cell fate specification;GO:0045214//sarcomere…	gi|86129417|ref|NM_001039254.1|
155	474	201	130.49	53.33	-1.29092	<0.0001	<0.0001	CYP39A1	PREDICTED: Gallus gallus similar to Cyp39a1 protein (LOC422058), mRNA	-	GO:0004497//monooxygenase activity	-	gi|118089223|ref|XM_420063.2|
156	479	195	131.87	51.74	-1.34976	<0.0001	<0.0001	NDUFV2	-	-	-	-	gi|118086789|ref|XM_001232140.1|
157	503	164	138.47	43.52	-1.66982	<0.0001	<0.0001	-	Gallus gallus U2snRNP auxiliary factor small subunit (truncated) (U2AF1), mRNA	GO:0015030//Cajal body;GO:0005681//spliceosomal complex	GO:0050733//RS domain binding;GO:0003723//RNA binding;GO:0008270//zinc ion binding;GO:0000166//nucleotide binding	GO:0000398//nuclear mRNA splicing, via spliceosome	gi|45382820|ref|NM_204655.1|
158	202	476	55.61	126.3	1.18344	<0.0001	<0.0001	FAM120A	PREDICTED: Gallus gallus hypothetical LOC415983 (LOC415983), mRNA	GO:0005737//cytoplasm;GO:0005886//plasma membrane	GO:0003723//RNA binding	-	gi|118096810|ref|XM_414325.2|
159	207	470	56.99	124.71	1.1298	<0.0001	<0.0001	PSMA6	PREDICTED: Gallus gallus proteasome (prosome, macropain) subunit, alpha type, 6 (PSMA6), mRNA	GO:0005829//cytosol;GO:0005739//mitochondrion;GO:0005839//proteasome core complex;GO:0005634//nucleus	GO:0003723//RNA binding;GO:0004298//threonine-type endopeptidase activity;GO:0005515//protein binding	GO:0051436//negative regulation of ubiquitin-protein ligase activity during mitotic cell cycle;GO:0031145//anaphase-promoting complex-dependent proteasomal ubiquitin-dependent protein catabolic process;GO:0051437//positive regulation of ubiquitin-protein ligase activity during mitotic cell cycle	gi|118091824|ref|XM_421242.2|
160	183	491	50.38	130.28	1.37069	<0.0001	<0.0001	EIF3F	PREDICTED: Gallus gallus similar to translation initiation factor 3 47 kDa subunit (LOC423748), mRNA	-	-	-	gi|118092727|ref|XM_421624.2|
161	190	472	52.31	125.24	1.25954	<0.0001	<0.0001	SNRPE	Gallus gallus small nuclear ribonucleoprotein polypeptide E (SNRPE), mRNA	GO:0005654//nucleoplasm;GO:0005681//spliceosomal complex;GO:0030532//small nuclear ribonucleoprotein complex;GO:0005829//cytosol	GO:0003723//RNA binding;GO:0005515//protein binding	GO:0000387//spliceosomal snRNP biogenesis;GO:0000245//spliceosome assembly	gi|45382604|ref|NM_205250.1|
162	190	467	52.31	123.91	1.24413	<0.0001	<0.0001	CRLS1	PREDICTED: Gallus gallus hypothetical LOC428559 (LOC428559), mRNA	GO:0005743//mitochondrial inner membrane;GO:0016021//integral to membrane	GO:0016780//phosphotransferase activity, for other substituted phosphate groups	GO:0008654//phospholipid biosynthetic process	gi|118087814|ref|XM_426115.2|
163	149	508	41.02	134.79	1.71631	<0.0001	<0.0001	LOC420860	PREDICTED: Gallus gallus similar to Transmembrane protein 14C (HSPC194) (LOC420860), mRNA	GO:0016020//membrane;GO:0005739//mitochondrion	-	-	gi|118086410|ref|XM_418949.2|
164	457	184	125.81	48.82	-1.3657	<0.0001	<0.0001	TSPAN3	-	-	-	-	gi|118095597|ref|XM_001232464.1|
165	207	438	56.99	116.22	1.02808	<0.0001	<0.0001	TRAF3IP2	PREDICTED: Gallus gallus TRAF3 interacting protein 2 (TRAF3IP2), mRNA	-	-	-	gi|118088668|ref|XM_419782.2|
166	150	497	41.29	131.88	1.67536	<0.0001	<0.0001	SERF2	PREDICTED: Gallus gallus hypothetical protein LOC770307 (LOC770307), mRNA	-	GO:0005515//protein binding	-	gi|118096047|ref|XM_001233639.1|
167	201	439	55.33	116.49	1.07407	<0.0001	<0.0001	SLC25A5	PREDICTED: Gallus gallus similar to ADP/ATP translocase (LOC772225), mRNA	GO:0005743//mitochondrial inner membrane;GO:0016021//integral to membrane;GO:0042645//mitochondrial nucleoid	GO:0005515//protein binding;GO:0005215//transporter activity	GO:0006810//transport	gi|118089691|ref|XM_001235391.1|
168	174	461	47.9	122.32	1.35256	<0.0001	<0.0001	EIF3H	Gallus gallus eukaryotic translation initiation factor 3, subunit 3 gamma, 40kDa (EIF3S3), mRNA	GO:0005852//eukaryotic translation initiation factor 3 complex;GO:0005829//cytosol	GO:0005515//protein binding;GO:0003743//translation initiation factor activity	GO:0006446//regulation of translational initiation	gi|71896528|ref|NM_001030951.1|
169	194	440	53.41	116.75	1.12824	<0.0001	<0.0001	RCJMB04_1j12	PREDICTED: Gallus gallus similar to Tcf-3 co-repressor CtBP (LOC416354), mRNA	GO:0005667//transcription factor complex;GO:0005737//cytoplasm	GO:0008022//protein C-terminus binding;GO:0016616//oxidoreductase activity, acting on the CH-OH group of donors, NAD or NADP as acceptor;GO:0051287//NAD or NADH binding;GO:0003700//transcription factor activity;GO:0008134//transcription factor binding	GO:0019079//viral genome replication;GO:0016055//Wnt receptor signaling pathway;GO:0055114//oxidation reduction;GO:0008285//negative regulation of cell proliferation;GO:0000122//negative regulation of transcription from RNA polymerase II promoter;GO:0006468//protein amino acid phosphorylation	gi|118097638|ref|XM_414670.2|
170	156	470	42.95	124.71	1.53785	<0.0001	<0.0001	PSMA3	Gallus gallus proteasome (prosome, macropain) subunit, alpha type, 3 (PSMA3), mRNA	GO:0005829//cytosol;GO:0005856//cytoskeleton;GO:0005839//proteasome core complex;GO:0005634//nucleus	GO:0004298//threonine-type endopeptidase activity;GO:0005515//protein binding	GO:0051436//negative regulation of ubiquitin-protein ligase activity during mitotic cell cycle;GO:0031145//anaphase-promoting complex-dependent proteasomal ubiquitin-dependent protein catabolic process;GO:0051437//positive regulation of ubiquitin-protein ligase activity during mitotic cell cycle	gi|57529898|ref|NM_001006491.1|
171	459	150	126.36	39.8	-1.6667	<0.0001	<0.0001	SERPINA10	PREDICTED: Gallus gallus serpin peptidase inhibitor, clade A (alpha-1 antiproteinase, antitrypsin), member 10 (SERPINA10), mRNA	-	-	-	gi|118092129|ref|XM_421341.2|
172	194	422	53.41	111.97	1.06793	<0.0001	<0.0001	LCP1	Gallus gallus lymphocyte cytosolic protein 1 (L-plastin) (LCP1), mRNA	GO:0001891//phagocytic cup;GO:0005884//actin filament;GO:0001726//ruffle;GO:0005829//cytosol	GO:0042802//identical protein binding;GO:0005509//calcium ion binding;GO:0051015//actin filament binding	GO:0009611//response to wounding;GO:0051017//actin filament bundle formation	gi|56605885|ref|NM_001008440.1|
173	544	54	149.76	14.33	-3.38554	<0.0001	<0.0001	CNBP	Gallus gallus CCHC-type zinc finger, nucleic acid binding protein (CNBP), mRNA	GO:0005829//cytosol;GO:0005783//endoplasmic reticulum;GO:0005634//nucleus	GO:0008270//zinc ion binding;GO:0003727//single-stranded RNA binding;GO:0005515//protein binding;GO:0003700//transcription factor activity;GO:0003697//single-stranded DNA binding	GO:0045944//positive regulation of transcription from RNA polymerase II promoter;GO:0008284//positive regulation of cell proliferation;GO:0006695//cholesterol biosynthetic process	gi|45382486|ref|NM_204907.1|
174	419	183	115.35	48.56	-1.24818	<0.0001	<0.0001	RCJMB04_16d24	Gallus gallus ELOVL family member 6, elongation of long chain fatty acids (FEN1/Elo2, SUR4/Elo3-like, yeast) (ELOVL6), mRNA	GO:0030176//integral to endoplasmic reticulum membrane;GO:0005739//mitochondrion	GO:0016747//transferase activity, transferring acyl groups other than amino-acyl groups	GO:0030497//fatty acid elongation	gi|71895874|ref|NM_001031539.1|
175	143	469	39.37	124.45	1.6604	<0.0001	<0.0001	HERC2	PREDICTED: Gallus gallus hect domain and RLD 2 (HERC2), mRNA	-	-	-	gi|118084251|ref|XM_001233307.1|
176	121	490	33.31	130.02	1.96471	<0.0001	<0.0001	RCJMB04_4k2	Gallus gallus PTPRF interacting protein, binding protein 1 (liprin beta 1) (PPFIBP1), mRNA	-	GO:0008907//integrase activity;GO:0003677//DNA binding	GO:0015074//DNA integration	gi|71896846|ref|NM_001030771.1|
177	128	475	35.24	126.04	1.8386	<0.0001	<0.0001	SSR3	PREDICTED: Gallus gallus signal sequence receptor, gamma (translocon-associated protein gamma) (SSR3), mRNA	-	-	-	gi|118095352|ref|XM_422829.2|
178	160	441	44.05	117.02	1.40954	<0.0001	<0.0001	PEMT	Gallus gallus phosphatidylethanolamine N-methyltransferase (PEMT), mRNA	GO:0031966//mitochondrial membrane;GO:0016021//integral to membrane;GO:0031526//brush border membrane;GO:0005624//membrane fraction;GO:0042383//sarcolemma;GO:0005789//endoplasmic reticulum membrane	GO:0008429//phosphatidylethanolamine binding;GO:0004608//phosphatidylethanolamine N-methyltransferase activity	GO:0046498//S-adenosylhomocysteine metabolic process;GO:0006656//phosphatidylcholine biosynthetic process;GO:0033273//response to vitamin;GO:0045471//response to ethanol;GO:0008285//negative regulation of cell proliferation;GO:0042493//response to drug;GO:0043200//response to amino acid stimulus;GO:0050747//positive regulation of lipoprotein metabolic process;GO:0046500//S-adenosylmethionine meta…	gi|57525072|ref|NM_001006164.1|
179	483	105	132.97	27.86	-2.25483	<0.0001	<0.0001	TXNDC12	PREDICTED: Gallus gallus hypothetical protein LOC772208 (LOC772208), mRNA	GO:0005788//endoplasmic reticulum lumen;GO:0005783//endoplasmic reticulum	GO:0019153//protein-disulfide reductase (glutathione) activity	GO:0045454//cell redox homeostasis;GO:0055114//oxidation reduction	gi|118094651|ref|XM_001235372.1|
180	426	158	117.27	41.92	-1.48412	<0.0001	<0.0001	LOC421447	PREDICTED: Gallus gallus similar to Ephx1 protein (LOC421447), mRNA	GO:0005792//microsome;GO:0005783//endoplasmic reticulum;GO:0044425//membrane part	GO:0016803	GO:0006805//xenobiotic metabolic process;GO:0014070//response to organic cyclic substance;GO:0006725//cellular aromatic compound metabolic process	gi|118088004|ref|XM_419497.2|
181	383	197	105.44	52.27	-1.01237	<0.0001	<0.0001	PTPLAD1	Gallus gallus protein tyrosine phosphatase-like A domain containing 1 (PTPLAD1), mRNA	GO:0016021//integral to membrane	GO:0005096//GTPase activator activity;GO:0005515//protein binding	GO:0016601//Rac protein signal transduction;GO:0007249//I-kappaB kinase/NF-kappaB cascade;GO:0007266//Rho protein signal transduction;GO:0007257//activation of JUN kinase activity	gi|56119079|ref|NM_001007828.1|
182	397	182	109.29	48.29	-1.17837	<0.0001	<0.0001	IL20RA	PREDICTED: Gallus gallus interleukin 20 receptor, alpha (IL20RA), mRNA	-	-	-	gi|118088509|ref|XM_419723.2|
183	166	420	45.7	111.44	1.286	<0.0001	<0.0001	SFRS1	PREDICTED: Gallus gallus similar to Splicing factor, arginine/serine-rich 1 (splicing factor 2, alternate splicing factor) (LOC772264), mRNA	-	-	-	gi|118100366|ref|XR_026804.1|
184	502	69	138.2	18.31	-2.91605	<0.0001	<0.0001	CD36	Gallus gallus CD36 molecule (thrombospondin receptor) (CD36), mRNA	GO:0005792//microsome;GO:0016021//integral to membrane;GO:0005794//Golgi apparatus;GO:0009986//cell surface;GO:0042383//sarcolemma;GO:0045177//apical part of cell;GO:0005901//caveola;GO:0031092//platelet alpha granule membrane;GO:0005739//mitochondrion	GO:0005041//low-density lipoprotein receptor activity;GO:0008035//high-density lipoprotein binding;GO:0070053//thrombospondin receptor activity;GO:0050431//transforming growth factor beta binding;GO:0005504//fatty acid binding	GO:0042953//lipoprotein transport;GO:0042159//lipoprotein catabolic process;GO:0007263//nitric oxide mediated signal transduction;GO:0019934//cGMP-mediated signaling;GO:0015911//plasma membrane long-chain fatty acid transport;GO:0019915//lipid storage;GO:0019395//fatty acid oxidation;GO:0001954//positive regulation of cell-matrix adhesion;GO:0030301//cholesterol transport;GO:0006641//triglyceride…	gi|71897002|ref|NM_001030731.1|
185	188	392	51.76	104.01	1.00681	<0.0001	<0.0001	SEC13	PREDICTED: Gallus gallus SEC13-like 1 (S. cerevisiae) (SEC13L1), mRNA	-	-	-	gi|118097121|ref|XM_414450.2|
186	115	465	31.66	123.38	1.96238	<0.0001	<0.0001	TIMM10	PREDICTED: Gallus gallus translocase of inner mitochondrial membrane 10 homolog (yeast) (TIMM10), mRNA	GO:0005744//mitochondrial inner membrane presequence translocase complex;GO:0042719//mitochondrial intermembrane space protein transporter complex	GO:0008270//zinc ion binding;GO:0005515//protein binding	GO:0045039//protein import into mitochondrial inner membrane;GO:0065002//intracellular protein transmembrane transport;GO:0007605//sensory perception of sound	gi|118091422|ref|XM_422986.2|
187	158	420	43.5	111.44	1.35718	<0.0001	<0.0001	PPID	PREDICTED: Gallus gallus similar to cyclophilin (LOC428725), mRNA	GO:0005739//mitochondrion	GO:0005515//protein binding;GO:0016018//cyclosporin A binding;GO:0003755//peptidyl-prolyl cis-trans isomerase activity	GO:0006457//protein folding;GO:0006979//response to oxidative stress;GO:0006916//anti-apoptosis;GO:0051881//regulation of mitochondrial membrane potential	gi|118089781|ref|XM_426283.2|
188	123	456	33.86	121	1.83735	<0.0001	<0.0001	RCJMB04_18a16	Gallus gallus similar to chromosome 2 open reading frame 24 (LOC424204), mRNA	GO:0016021//integral to membrane	-	-	gi|86129519|ref|NM_001039307.1|
189	420	146	115.62	38.74	-1.5775	<0.0001	<0.0001	SBDS	Gallus gallus Shwachman-Bodian-Diamond syndrome (SBDS), mRNA	GO:0005737//cytoplasm;GO:0005730//nucleolus;GO:0000922//spindle pole	GO:0008017//microtubule binding;GO:0019843//rRNA binding	GO:0007612//learning;GO:0043148//mitotic spindle stabilization;GO:0001833//inner cell mass cell proliferation;GO:0030282//bone mineralization;GO:0048539//bone marrow development;GO:0006364//rRNA processing;GO:0030595//leukocyte chemotaxis	gi|57525275|ref|NM_001006211.1|
190	149	422	41.02	111.97	1.44871	<0.0001	<0.0001	IQGAP2	PREDICTED: Gallus gallus similar to Ras GTPase-activating-like protein IQGAP2 (LOC427211), misc RNA	-	-	-	gi|118103911|ref|XR_026642.1|
191	378	183	104.06	48.56	-1.09958	<0.0001	<0.0001	MDH1	Gallus gallus malate dehydrogenase 1, NAD (soluble) (MDH1), mRNA	-	-	-	gi|57530354|ref|NM_001006395.1|
192	180	385	49.55	102.16	1.04387	<0.0001	<0.0001	COL4A1	PREDICTED: Gallus gallus collagen, type IV, alpha 1 (COL4A1), mRNA	-	-	-	gi|118084339|ref|XM_416951.2|
193	394	162	108.47	42.99	-1.33522	<0.0001	<0.0001	MDH2	PREDICTED: Gallus gallus malate dehydrogenase 2, NAD (mitochondrial) (MDH2), mRNA	GO:0005743//mitochondrial inner membrane;GO:0005759//mitochondrial matrix	GO:0030060//L-malate dehydrogenase activity;GO:0043621//protein self-association;GO:0046554//malate dehydrogenase (NADP+) activity	GO:0006734//NADH metabolic process;GO:0055114//oxidation reduction;GO:0006108//malate metabolic process;GO:0006099//tricarboxylic acid cycle;GO:0006096//glycolysis	gi|118100104|ref|XM_415765.2|
194	140	415	38.54	110.12	1.51465	<0.0001	<0.0001	RCJMB04_11i10	Gallus gallus Mov10, Moloney leukemia virus 10, homolog (mouse) (MOV10), mRNA	-	GO:0005515//protein binding	-	gi|61098154|ref|NM_001012843.1|
195	76	473	20.92	125.51	2.58485	<0.0001	<0.0001	MS4A15	PREDICTED: Gallus gallus hypothetical protein LOC769951 (LOC769951), mRNA	-	-	-	gi|118090986|ref|XM_001231834.1|
196	171	372	47.08	98.71	1.06808	<0.0001	<0.0001	BTF3L4	Gallus gallus basic transcription factor 3-like 4 (BTF3L4), mRNA	-	-	-	gi|71896798|ref|NM_001031285.1|
197	94	445	25.88	118.08	2.18986	<0.0001	<0.0001	IL13RA2	Gallus gallus interleukin 13 receptor, alpha 2 (IL13RA2), mRNA	GO:0044464//cell part	GO:0004872//receptor activity	-	gi|114326306|ref|NM_001048078.1|
198	145	387	39.92	102.69	1.36311	<0.0001	<0.0001	ZBTB46	PREDICTED: Gallus gallus similar to Zinc finger and BTB domain-containing protein 46 (BTB/POZ domain-containing protein 4) (LOC419259), mRNA	GO:0005622//intracellular	GO:0003676//nucleic acid binding;GO:0005515//protein binding;GO:0008270//zinc ion binding	GO:0006355//regulation of transcription, DNA-dependent	gi|118100692|ref|XM_417431.2|
199	167	361	45.97	95.79	1.05918	<0.0001	<0.0001	MRPS21	PREDICTED: Gallus gallus similar to mitochondrial ribosomal protein S21 (LOC426666), mRNA	-	-	-	gi|118102210|ref|XM_424290.2|
200	345	175	94.98	46.43	-1.03257	<0.0001	<0.0001	KCNK1	PREDICTED: Gallus gallus potassium channel, subfamily K, member 1 (KCNK1), mRNA	-	-	-	gi|118088199|ref|XM_419561.2|
201	345	171	94.98	45.37	-1.06589	<0.0001	<0.0001	PDIA3	Gallus gallus protein disulfide isomerase family A, member 3 (PDIA3), mRNA	-	-	-	gi|48762698|ref|NM_204110.2|
202	148	375	40.74	99.5	1.28825	<0.0001	<0.0001	LOC771764	PREDICTED: Gallus gallus similar to Pnpo protein (LOC771764), mRNA	-	GO:0004733//pyridoxamine-phosphate oxidase activity;GO:0010181//FMN binding	GO:0008615//pyridoxine biosynthetic process;GO:0055114//oxidation reduction	gi|118102943|ref|XR_026788.1|
203	480	30	132.14	7.96	-4.05316	<0.0001	<0.0001	TMEM150C	PREDICTED: Gallus gallus hypothetical LOC422599 (LOC422599), mRNA	-	-	-	gi|118090192|ref|XM_420558.2|
204	158	364	43.5	96.58	1.15071	<0.0001	<0.0001	PI4K2A	-	-	-	-	gi|118092873|ref|XM_423069.2|
205	112	410	30.83	108.79	1.81914	<0.0001	<0.0001	ITGB2	Gallus gallus integrin, beta 2 (complement component 3 receptor 3 and 4 subunit) (ITGB2), mRNA	GO:0005737//cytoplasm;GO:0008305//integrin complex	GO:0019901//protein kinase binding;GO:0001948//glycoprotein binding;GO:0004872//receptor activity	GO:0030593//neutrophil chemotaxis;GO:0050730//regulation of peptidyl-tyrosine phosphorylation;GO:0007267//cell-cell signaling;GO:0008360//regulation of cell shape;GO:0007160//cell-matrix adhesion;GO:0007159//leukocyte adhesion;GO:0007229//integrin-mediated signaling pathway;GO:0006915//apoptosis	gi|46048727|ref|NM_205251.1|
206	157	361	43.22	95.79	1.14818	<0.0001	<0.0001	LOC424434	PREDICTED: Gallus gallus hypothetical LOC424434 (LOC424434), mRNA	-	-	-	gi|50751143|ref|XM_422276.1|
207	123	396	33.86	105.08	1.63383	<0.0001	<0.0001	SALL1	Gallus gallus sal-like 1 (Drosophila) (SALL1), mRNA	GO:0005634//nucleus	GO:0042802//identical protein binding;GO:0003676//nucleic acid binding;GO:0008270//zinc ion binding	GO:0001657//ureteric bud development;GO:0031129//inductive cell-cell signaling	gi|45382664|ref|NM_204707.1|
208	164	353	45.15	93.67	1.05286	<0.0001	<0.0001	HERPUD1	PREDICTED: Gallus gallus homocysteine-inducible, endoplasmic reticulum stress-inducible, ubiquitin-like domain member 1 (HERPUD1), mRNA	GO:0016021//integral to membrane;GO:0005789//endoplasmic reticulum membrane	GO:0005515//protein binding	GO:0043154//negative regulation of caspase activity;GO:0006874//cellular calcium ion homeostasis;GO:0030968//endoplasmic reticulum unfolded protein response	gi|118096115|ref|XM_414010.2|
209	163	354	44.87	93.93	1.06583	<0.0001	<0.0001	LOC396371	Gallus gallus Rous sarcoma virus transcription enhancer factor II (LOC396371), mRNA	GO:0005634//nucleus	GO:0016564//transcription repressor activity;GO:0005515//protein binding;GO:0003697//single-stranded DNA binding	GO:0009566//fertilization;GO:0007283//spermatogenesis;GO:0008584//male gonad development;GO:0046622//positive regulation of organ growth;GO:0043066//negative regulation of apoptosis;GO:0001701//in utero embryonic development	gi|45382292|ref|NM_205406.1|
210	429	75	118.1	19.9	-2.56917	<0.0001	<0.0001	LYVE1	PREDICTED: Gallus gallus extracellular link domain containing 1 (XLKD1), mRNA	GO:0005886//plasma membrane	GO:0004872//receptor activity;GO:0005488//binding	GO:0009987//cellular process	gi|118091187|ref|XM_420971.2|
211	127	386	34.96	102.42	1.55072	<0.0001	<0.0001	SPATS2L	Gallus gallus similar to DNA polymerase-transactivated protein 6 (LOC424067), mRNA	-	-	-	gi|56605959|ref|NM_001008474.1|
212	122	389	33.59	103.22	1.61962	<0.0001	<0.0001	BASP1	Gallus gallus brain abundant, membrane attached signal protein 1 (BASP1), mRNA	-	-	-	gi|45383877|ref|NM_204116.1|
213	161	348	44.32	92.34	1.059	<0.0001	<0.0001	RCJMB04_2p8	Gallus gallus coronin, actin binding protein, 1C (CORO1C), mRNA	GO:0015629//actin cytoskeleton	GO:0003779//actin binding	GO:0006909//phagocytosis;GO:0000147//actin cortical patch assembly;GO:0007165//signal transduction	gi|86129439|ref|NM_001039265.1|
214	400	100	110.12	26.53	-2.05338	<0.0001	<0.0001	VAT1	PREDICTED: Gallus gallus similar to Vesicle amine transport protein 1 homolog (T californica) (LOC420009), mRNA	GO:0016021//integral to membrane	GO:0016491//oxidoreductase activity;GO:0008270//zinc ion binding	GO:0055114//oxidation reduction	gi|118103032|ref|XM_418130.2|
215	85	425	23.4	112.77	2.2688	<0.0001	<0.0001	LOC770780	PREDICTED: Gallus gallus hypothetical protein LOC770780 (LOC770780), mRNA	-	-	-	gi|118082692|ref|XM_001233671.1|
216	385	112	105.99	29.72	-1.83442	<0.0001	<0.0001	SHFM1	PREDICTED: Gallus gallus hypothetical protein LOC772237 (LOC772237), mRNA	GO:0000502//proteasome complex;GO:0032039//integrator complex	GO:0008233//peptidase activity;GO:0005515//protein binding	GO:0006508//proteolysis	gi|118085850|ref|XM_001235403.1|
217	150	355	41.29	94.2	1.18993	<0.0001	<0.0001	EIF4H	-	-	-	-	gi|118100082|ref|XM_001233303.1|
218	382	114	105.16	30.25	-1.79758	<0.0001	<0.0001	GARS	Gallus gallus glycyl-tRNA synthetase (GARS), mRNA	GO:0030141//secretory granule	GO:0005524//ATP binding;GO:0005515//protein binding;GO:0004820//glycine-tRNA ligase activity	GO:0045055//regulated secretory pathway;GO:0006426//glycyl-tRNA aminoacylation	gi|71895708|ref|NM_001031510.1|
219	388	103	106.81	27.33	-1.96649	<0.0001	<0.0001	ACADL	Gallus gallus acyl-Coenzyme A dehydrogenase, long chain (ACADL), mRNA	GO:0005759//mitochondrial matrix	GO:0004466//long-chain-acyl-CoA dehydrogenase activity;GO:0009055//electron carrier activity;GO:0050660//FAD binding	GO:0055114//oxidation reduction;GO:0006631//fatty acid metabolic process	gi|57529796|ref|NM_001006511.1|
220	117	384	32.21	101.89	1.66143	<0.0001	<0.0001	PSMA4	PREDICTED: Gallus gallus proteasome (prosome, macropain) subunit, alpha type, 4 (PSMA4), mRNA	GO:0005829//cytosol;GO:0005839//proteasome core complex;GO:0005634//nucleus	GO:0042802//identical protein binding;GO:0004298//threonine-type endopeptidase activity	GO:0051436//negative regulation of ubiquitin-protein ligase activity during mitotic cell cycle;GO:0031145//anaphase-promoting complex-dependent proteasomal ubiquitin-dependent protein catabolic process;GO:0051437//positive regulation of ubiquitin-protein ligase activity during mitotic cell cycle	gi|118095603|ref|XM_413742.2|
221	373	118	102.68	31.31	-1.71346	<0.0001	<0.0001	AMFR	PREDICTED: Gallus gallus similar to autocrine motility factor receptor (LOC415697), mRNA	GO:0030176//integral to endoplasmic reticulum membrane;GO:0000299//integral to membrane of membrane fraction;GO:0005887//integral to plasma membrane	GO:0008270//zinc ion binding;GO:0004872//receptor activity;GO:0004842//ubiquitin-protein ligase activity;GO:0005515//protein binding	GO:0030433//ER-associated protein catabolic process;GO:0051259//protein oligomerization;GO:0000209//protein polyubiquitination;GO:0030968//endoplasmic reticulum unfolded protein response	gi|118096215|ref|XM_414064.2|
222	152	347	41.84	92.07	1.13785	<0.0001	<0.0001	BAMBI	PREDICTED: Gallus gallus similar to expression in poorly metastatic human melanoma cell lines; no expression in highly metastatic human melanoma cell lines (LOC428413), mRNA	GO:0016021//integral to membrane;GO:0005737//cytoplasm	-	GO:0007179//transforming growth factor beta receptor signaling pathway	gi|118085620|ref|XM_425974.2|
223	137	361	37.72	95.79	1.34455	<0.0001	<0.0001	TBCA	PREDICTED: Gallus gallus tubulin-specific chaperone a (TBCA), mRNA	GO:0044424//intracellular part	GO:0005515//protein binding	GO:0006457//protein folding	gi|118103848|ref|XM_414681.2|
224	137	358	37.72	94.99	1.33245	<0.0001	<0.0001	MRPL24	PREDICTED: Gallus gallus hypothetical protein LOC768957 (LOC768957), mRNA	GO:0005840//ribosome;GO:0005739//mitochondrion	GO:0003735//structural constituent of ribosome	GO:0006412//translation	gi|118102079|ref|XM_001232127.1|
225	338	146	93.05	38.74	-1.26418	<0.0001	<0.0001	DHTKD1	PREDICTED: Gallus gallus similar to Dehydrogenase E1 and transketolase domain containing 1 (LOC426076), mRNA	-	-	-	gi|118081971|ref|XM_423753.2|
226	434	46	119.48	12.21	-3.29063	<0.0001	<0.0001	DHX15	Gallus gallus DEAH (Asp-Glu-Ala-His) box polypeptide 15 (DHX15), mRNA	GO:0005689//U12-type spliceosomal complex	GO:0003724//RNA helicase activity;GO:0008026//ATP-dependent helicase activity;GO:0003676//nucleic acid binding;GO:0005524//ATP binding	GO:0008380//RNA splicing;GO:0006397//mRNA processing	gi|71896564|ref|NM_001031159.1|
227	133	354	36.61	93.93	1.35935	<0.0001	<0.0001	C1QC	PREDICTED: Gallus gallus similar to Complement component 1, q subcomponent, gamma polypeptide (LOC419503), mRNA	-	-	-	gi|118101241|ref|XM_417653.2|
228	69	418	19	110.91	2.54532	<0.0001	<0.0001	LOC770209	PREDICTED: Gallus gallus similar to LOC387763 protein (LOC770209), mRNA	-	-	-	gi|118091504|ref|XM_001232691.1|
229	155	326	42.67	86.5	1.01948	<0.0001	<0.0001	SAV1	PREDICTED: Gallus gallus hypothetical LOC423578 (LOC423578), mRNA	-	GO:0042802//identical protein binding	-	gi|118092344|ref|XM_421467.2|
230	349	123	96.08	32.64	-1.5576	<0.0001	<0.0001	C10orf84	PREDICTED: Gallus gallus similar to DNA segment, Chr 19, ERATO Doi 737, expressed (LOC423925), mRNA	-	-	-	gi|118093057|ref|XM_421785.2|
231	353	116	97.18	30.78	-1.65867	<0.0001	<0.0001	NR1H4	Gallus gallus nuclear receptor subfamily 1, group H, member 4 (NR1H4), mRNA	GO:0005634//nucleus	GO:0004887//thyroid hormone receptor activity;GO:0043565//sequence-specific DNA binding;GO:0047485//protein N-terminus binding;GO:0003707//steroid hormone receptor activity;GO:0003700//transcription factor activity;GO:0008270//zinc ion binding	GO:0006355//regulation of transcription, DNA-dependent	gi|45383879|ref|NM_204113.1|
232	346	121	95.25	32.11	-1.5687	<0.0001	<0.0001	LOC415664	PREDICTED: Gallus gallus similar to CG10964-PA (LOC415664), mRNA	-	-	-	gi|118096155|ref|XM_414031.2|
233	145	322	39.92	85.44	1.0978	<0.0001	<0.0001	DPP7	PREDICTED: Gallus gallus similar to quiescent cell proline dipeptidase precursor; QPP (LOC417297), mRNA	-	-	-	gi|118099096|ref|XM_415570.2|
234	332	124	91.4	32.9	-1.47411	<0.0001	<0.0001	ALDH7A1	PREDICTED: Gallus gallus similar to Antiquitin (LOC426812), mRNA	GO:0005739//mitochondrion	GO:0004029//aldehyde dehydrogenase (NAD) activity;GO:0004043//L-aminoadipate-semialdehyde dehydrogenase activity	GO:0055114//oxidation reduction;GO:0006081//cellular aldehyde metabolic process;GO:0007605//sensory perception of sound	gi|118104601|ref|XM_424422.2|
235	335	119	92.22	31.58	-1.54607	<0.0001	<0.0001	-	Gallus gallus proteasome (prosome, macropain) subunit, beta type, 1 (PSMB1), mRNA	GO:0005829//cytosol;GO:0005839//proteasome core complex;GO:0005634//nucleus	GO:0004298//threonine-type endopeptidase activity;GO:0005515//protein binding	GO:0051436//negative regulation of ubiquitin-protein ligase activity during mitotic cell cycle;GO:0031145//anaphase-promoting complex-dependent proteasomal ubiquitin-dependent protein catabolic process;GO:0051437//positive regulation of ubiquitin-protein ligase activity during mitotic cell cycle	gi|56118301|ref|NM_001007905.1|
236	128	333	35.24	88.36	1.32618	<0.0001	<0.0001	SNRPD3	Gallus gallus small nuclear ribonucleoprotein D3 polypeptide 18kDa (SNRPD3), mRNA	GO:0005730//nucleolus;GO:0005654//nucleoplasm;GO:0005681//spliceosomal complex;GO:0030532//small nuclear ribonucleoprotein complex;GO:0005829//cytosol	GO:0003676//nucleic acid binding;GO:0005515//protein binding	GO:0000387//spliceosomal snRNP biogenesis	gi|56119059|ref|NM_001007838.1|
237	148	309	40.74	81.99	1.009	<0.0001	<0.0001	RCJMB04_24f23	PREDICTED: Gallus gallus endoplasmic reticulum protein 29 (ERP29), mRNA	-	-	-	gi|118098538|ref|XM_415173.2|
238	384	63	105.71	16.72	-2.66047	<0.0001	<0.0001	EIF4A3	Gallus gallus DEAD (Asp-Glu-Ala-Asp) box polypeptide 48 (DDX48), mRNA	GO:0005681//spliceosomal complex;GO:0005737//cytoplasm	GO:0003743//translation initiation factor activity;GO:0004004//ATP-dependent RNA helicase activity;GO:0008143//poly(A) RNA binding;GO:0005524//ATP binding;GO:0005515//protein binding	GO:0017148//negative regulation of translation;GO:0006364//rRNA processing;GO:0008380//RNA splicing;GO:0006397//mRNA processing;GO:0000184//nuclear-transcribed mRNA catabolic process, nonsense-mediated decay	gi|71897162|ref|NM_001030649.1|
239	127	329	34.96	87.3	1.32028	<0.0001	<0.0001	NUB1	PREDICTED: Gallus gallus negative regulator of ubiquitin-like proteins 1 (NUB1), mRNA	-	-	-	gi|118085554|ref|XM_418538.2|
240	119	337	32.76	89.42	1.44866	<0.0001	<0.0001	PSMC1	Gallus gallus proteasome (prosome, macropain) 26S subunit, ATPase, 1 (PSMC1), mRNA	GO:0005829//cytosol;GO:0000502//proteasome complex;GO:0005730//nucleolus	GO:0005524//ATP binding;GO:0016887//ATPase activity;GO:0005515//protein binding	GO:0051436//negative regulation of ubiquitin-protein ligase activity during mitotic cell cycle;GO:0031145//anaphase-promoting complex-dependent proteasomal ubiquitin-dependent protein catabolic process;GO:0051437//positive regulation of ubiquitin-protein ligase activity during mitotic cell cycle	gi|45384431|ref|NM_204958.1|
241	114	341	31.38	90.48	1.52775	<0.0001	<0.0001	IRF1	Gallus gallus interferon regulatory factor 1 (IRF1), mRNA	GO:0005634//nucleus	GO:0043565//sequence-specific DNA binding;GO:0003700//transcription factor activity	GO:0045944//positive regulation of transcription from RNA polymerase II promoter;GO:0045084//positive regulation of interleukin-12 biosynthetic process;GO:0042127//regulation of cell proliferation;GO:0043374//CD8-positive, alpha-beta T cell differentiation	gi|45382260|ref|NM_205415.1|
242	137	309	37.72	81.99	1.12012	<0.0001	<0.0001	-	Gallus gallus splicing factor, arginine/serine-rich 5 (SFRS5), mRNA	GO:0005634//nucleus	GO:0003723//RNA binding;GO:0050733//RS domain binding;GO:0000166//nucleotide binding	GO:0051726//regulation of cell cycle;GO:0006376//mRNA splice site selection;GO:0006350//transcription	gi|71894868|ref|NM_001031197.1|
243	302	135	83.14	35.82	-1.21478	<0.0001	<0.0001	ALDH5A1	PREDICTED: Gallus gallus similar to succinic semialdehyde dehydrogenase (LOC420818), mRNA	-	-	-	gi|118086355|ref|XM_418909.2|
244	286	142	78.73	37.68	-1.06311	<0.0001	<0.0001	FAM20A	PREDICTED: Gallus gallus family with sequence similarity 20, member A (FAM20A), mRNA	GO:0005576//extracellular region	-	-	gi|118099782|ref|XM_415690.2|
245	81	354	22.3	93.93	2.07454	<0.0001	<0.0001	LOC777491	PREDICTED: Gallus gallus hypothetical protein LOC773923 (LOC777491), mRNA	-	-	-	gi|118115741|ref|XM_001236936.1|
246	330	95	90.85	25.21	-1.84949	<0.0001	<0.0001	DPYD	PREDICTED: Gallus gallus dihydropyrimidine dehydrogenase (DPYD), mRNA	GO:0005829//cytosol;GO:0005625//soluble fraction	GO:0004158//dihydroorotate oxidase activity;GO:0009055//electron carrier activity;GO:0017113//dihydropyrimidine dehydrogenase (NADP+) activity;GO:0051539//4 iron, 4 sulfur cluster binding;GO:0004159//dihydrouracil dehydrogenase (NAD+) activity;GO:0042803//protein homodimerization activity;GO:0050660//FAD binding;GO:0050661//NADP or NADPH binding;GO:0010181//FMN binding;GO:0005506//iron ion binding	GO:0006145//purine base catabolic process;GO:0006212//uracil catabolic process;GO:0055114//oxidation reduction;GO:0007584//response to nutrient;GO:0007623//circadian rhythm;GO:0006222//UMP biosynthetic process;GO:0051384//response to glucocorticoid stimulus;GO:0006210//thymine catabolic process;GO:0042493//response to drug;GO:0006207//'de novo' pyrimidine base biosynthetic process;GO:0006214//thy…	gi|118094316|ref|XM_426639.2|
247	125	307	34.41	81.46	1.24326	<0.0001	<0.0001	LOC425727	PREDICTED: Gallus gallus similar to natterin 3 (LOC425727), mRNA	-	-	-	gi|118105775|ref|XM_430295.2|
248	343	80	94.43	21.23	-2.15314	<0.0001	<0.0001	PCK1	Gallus gallus phosphoenolpyruvate carboxykinase 1 (soluble) (PCK1), mRNA	GO:0005829//cytosol;GO:0005625//soluble fraction;GO:0005730//nucleolus;GO:0005813//centrosome	GO:0030145//manganese ion binding;GO:0019003//GDP binding;GO:0031406//carboxylic acid binding;GO:0000287//magnesium ion binding;GO:0016301//kinase activity;GO:0004613//phosphoenolpyruvate carboxykinase (GTP) activity;GO:0005525//GTP binding	GO:0006107//oxaloacetate metabolic process;GO:0042593//glucose homeostasis;GO:0046327//glycerol biosynthetic process from pyruvate;GO:0032868//response to insulin stimulus;GO:0006094//gluconeogenesis	gi|45382670|ref|NM_205471.1|
249	102	329	28.08	87.3	1.63644	<0.0001	<0.0001	CREB3L3	PREDICTED: Gallus gallus similar to ATF family transcription factor CREB-H (LOC428333), mRNA	-	-	-	gi|118103195|ref|XM_425893.2|
250	301	122	82.86	32.37	-1.35602	<0.0001	<0.0001	CROT	PREDICTED: Gallus gallus similar to carnitine O-octanoyltransferase (LOC420533), mRNA	GO:0005625//soluble fraction;GO:0005777//peroxisome	GO:0008458//carnitine O-octanoyltransferase activity	GO:0042493//response to drug;GO:0010243//response to organic nitrogen;GO:0015909//long-chain fatty acid transport;GO:0006631//fatty acid metabolic process;GO:0006091//generation of precursor metabolites and energy	gi|118085712|ref|XM_418635.2|
251	314	108	86.44	28.66	-1.59266	<0.0001	<0.0001	NDUFB5	Gallus gallus NADH dehydrogenase (ubiquinone) 1 beta subcomplex, 5, 16kDa (NDUFB5), mRNA	-	-	-	gi|57529584|ref|NM_001006553.1|
252	122	306	33.59	81.19	1.27327	<0.0001	<0.0001	CRCP	PREDICTED: Gallus gallus calcitonin gene-related peptide-receptor component protein (RCP9), mRNA	GO:0001669//acrosomal vesicle;GO:0009360//DNA polymerase III complex;GO:0005634//nucleus;GO:0005886//plasma membrane	GO:0003899//DNA-directed RNA polymerase activity;GO:0000166//nucleotide binding;GO:0001635//calcitonin gene-related polypeptide receptor activity;GO:0004948//calcitonin receptor activity	GO:0006954//inflammatory response;GO:0006383//transcription from RNA polymerase III promoter;GO:0007340//acrosome reaction;GO:0007218//neuropeptide signaling pathway	gi|118100222|ref|XM_415793.2|
253	99	329	27.25	87.3	1.67973	<0.0001	<0.0001	LOC415891	PREDICTED: Gallus gallus hypothetical LOC415891 (LOC415891), mRNA	-	-	-	gi|118096679|ref|XR_027022.1|
254	323	96	88.92	25.47	-1.80371	<0.0001	<0.0001	TMEM157	PREDICTED: Gallus gallus hypothetical LOC427273 (LOC427273), mRNA	-	-	-	gi|50761851|ref|XM_424856.1|
255	103	322	28.36	85.44	1.59105	<0.0001	<0.0001	SLC16A10	PREDICTED: Gallus gallus similar to solute carrier family 16, member 10; T-type amino acid transporter 1 (LOC421753), mRNA	GO:0016021//integral to membrane;GO:0016323//basolateral plasma membrane	-	GO:0015801//aromatic amino acid transport	gi|118088680|ref|XM_419783.2|
256	373	41	102.68	10.88	-3.2384	<0.0001	<0.0001	CD3D	Gallus gallus CD3d molecule, delta (CD3-TCR complex) (CD3D), mRNA	GO:0016021//integral to membrane;GO:0005886//plasma membrane	GO:0005515//protein binding;GO:0004888//transmembrane receptor activity	GO:0048869//cellular developmental process;GO:0048856//anatomical structure development;GO:0007166//cell surface receptor linked signal transduction;GO:0016043//cellular component organization	gi|45382890|ref|NM_205512.1|
257	129	293	35.51	77.75	1.13062	<0.0001	<0.0001	ENPP2	PREDICTED: Gallus gallus similar to autotaxin isoform 1 preproprotein (LOC420361), mRNA	GO:0005887//integral to plasma membrane;GO:0005576//extracellular region	GO:0046872//metal ion binding;GO:0004528//phosphodiesterase I activity;GO:0003676//nucleic acid binding;GO:0004551//nucleotide diphosphatase activity;GO:0008134//transcription factor binding;GO:0047391//alkylglycerophosphoethanolamine phosphodiesterase activity	GO:0006935//chemotaxis;GO:0016042//lipid catabolic process;GO:0006928//cell motion;GO:0007186//G-protein coupled receptor protein signaling pathway;GO:0006796//phosphate metabolic process	gi|118087318|ref|XM_418466.2|
258	355	58	97.73	15.39	-2.66681	<0.0001	<0.0001	HCCS	Gallus gallus holocytochrome c synthase (cytochrome c heme-lyase) (HCCS), mRNA	GO:0005743//mitochondrial inner membrane	GO:0004408//holocytochrome-c synthase activity;GO:0005506//iron ion binding	GO:0009887//organ morphogenesis;GO:0055114//oxidation reduction	gi|71895280|ref|NM_001031275.1|
259	347	66	95.53	17.51	-2.44777	<0.0001	<0.0001	CDC42BPB	PREDICTED: Gallus gallus CDC42 binding protein kinase beta (DMPK-like) (CDC42BPB), mRNA	GO:0005856//cytoskeleton;GO:0031252//cell leading edge;GO:0005911//cell-cell junction;GO:0005737//cytoplasm	GO:0005083//small GTPase regulator activity;GO:0008270//zinc ion binding;GO:0004674//protein serine/threonine kinase activity;GO:0005524//ATP binding;GO:0000287//magnesium ion binding;GO:0019992//diacylglycerol binding;GO:0017048//Rho GTPase binding	GO:0007163//establishment or maintenance of cell polarity;GO:0031532//actin cytoskeleton reorganization;GO:0007242//intracellular signaling cascade;GO:0006468//protein amino acid phosphorylation	gi|118092037|ref|XM_421380.2|
260	281	134	77.36	35.56	-1.12133	<0.0001	<0.0001	RPL22	Gallus gallus ribosomal protein L22 (RPL22), mRNA	GO:0022625//cytosolic large ribosomal subunit	GO:0003723//RNA binding;GO:0003735//structural constituent of ribosome;GO:0008201//heparin binding	GO:0006414//translational elongation;GO:0046632//alpha-beta T cell differentiation	gi|45383833|ref|NM_204141.1|
261	298	116	82.04	30.78	-1.41433	<0.0001	<0.0001	ZEB1	Gallus gallus transcription factor 8 (represses interleukin 2 expression) (TCF8), mRNA	GO:0005667//transcription factor complex	GO:0003714//transcription corepressor activity;GO:0008270//zinc ion binding;GO:0003713//transcription coactivator activity;GO:0043565//sequence-specific DNA binding;GO:0003700//transcription factor activity;GO:0003682//chromatin binding	GO:0000122//negative regulation of transcription from RNA polymerase II promoter;GO:0033081//regulation of T cell differentiation in the thymus;GO:0030857//negative regulation of epithelial cell differentiation;GO:0007417//central nervous system development;GO:0017015//regulation of transforming growth factor beta receptor signaling pathway;GO:0048596//embryonic camera-type eye morphogenesis;GO:0…	gi|45384095|ref|NM_205131.1|
262	301	112	82.86	29.72	-1.47924	<0.0001	<0.0001	LTA4H	Gallus gallus leukotriene A4 hydrolase (LTA4H), mRNA	-	-	-	gi|57525372|ref|NM_001006234.1|
263	122	297	33.59	78.81	1.23035	<0.0001	<0.0001	LOC428877	PREDICTED: Gallus gallus hypothetical LOC428877 (LOC428877), mRNA	-	-	-	gi|118091743|ref|XR_026882.1|
264	273	140	75.16	37.15	-1.0166	<0.0001	<0.0001	RCJMB04_33p3	Gallus gallus clathrin, light chain (Lca) (CLTA), mRNA	GO:0030132//clathrin coat of coated pit;GO:0030130//clathrin coat of trans-Golgi network vesicle	GO:0042277//peptide binding;GO:0005509//calcium ion binding;GO:0005515//protein binding;GO:0005198//structural molecule activity	GO:0006897//endocytosis;GO:0006886//intracellular protein transport	gi|86129543|ref|NM_001039313.1|
265	122	296	33.59	78.54	1.2254	<0.0001	<0.0001	MBTD1	PREDICTED: Gallus gallus hypothetical LOC417387 (LOC417387), mRNA	-	-	-	gi|118099704|ref|XR_026955.1|
266	88	330	24.23	87.56	1.85348	<0.0001	<0.0001	PECAM1	PREDICTED: Gallus gallus platelet/endothelial cell adhesion molecule (CD31 antigen) (PECAM1), mRNA	GO:0005615//extracellular space;GO:0031092//platelet alpha granule membrane;GO:0005886//plasma membrane	GO:0005515//protein binding	GO:0009987//cellular process	gi|118099732|ref|XM_415668.2|
267	128	286	35.24	75.89	1.1067	<0.0001	<0.0001	RCJMB04_1p22	Gallus gallus splicing factor, arginine/serine-rich 7, 35kDa (SFRS7), mRNA	-	GO:0008270//zinc ion binding;GO:0003676//nucleic acid binding;GO:0000166//nucleotide binding	-	gi|71897352|ref|NM_001031368.1|
268	92	323	25.33	85.71	1.75862	<0.0001	<0.0001	HNRNPU	PREDICTED: Gallus gallus heterogeneous nuclear ribonucleoprotein U (scaffold attachment factor A) (HNRPU), mRNA	GO:0009986//cell surface;GO:0030530//heterogeneous nuclear ribonucleoprotein complex;GO:0005681//spliceosomal complex	GO:0003677//DNA binding;GO:0003723//RNA binding;GO:0005515//protein binding;GO:0005524//ATP binding;GO:0005215//transporter activity	GO:0000398//nuclear mRNA splicing, via spliceosome	gi|118088142|ref|XM_419539.2|
269	118	296	32.48	78.54	1.27388	<0.0001	<0.0001	CUTC	Gallus gallus cutC copper transporter homolog (E. coli) (CUTC), mRNA	GO:0005737//cytoplasm;GO:0005634//nucleus	GO:0005507//copper ion binding	GO:0006825//copper ion transport;GO:0055070//copper ion homeostasis	gi|57529837|ref|NM_001006503.1|
270	118	295	32.48	78.28	1.26909	<0.0001	<0.0001	LOC426378	PREDICTED: Gallus gallus similar to Vesicle-associated membrane protein, associated protein a (LOC426378), mRNA	GO:0012505//endomembrane system;GO:0005923//tight junction;GO:0005624//membrane fraction;GO:0031982//vesicle;GO:0016021//integral to membrane;GO:0005783//endoplasmic reticulum;GO:0048471//perinuclear region of cytoplasm;GO:0005874//microtubule	GO:0004871//signal transducer activity;GO:0046982//protein heterodimerization activity;GO:0005198//structural molecule activity	GO:0043123//positive regulation of I-kappaB kinase/NF-kappaB cascade;GO:0006944//membrane fusion	gi|118086798|ref|XM_424031.2|
271	293	113	80.66	29.98	-1.42785	<0.0001	<0.0001	DCXR	Gallus gallus dicarbonyl/L-xylulose reductase (DCXR), mRNA	GO:0005737//cytoplasm;GO:0005903//brush border;GO:0005902//microvillus;GO:0005886//plasma membrane	GO:0050038//L-xylulose reductase (NADP+) activity;GO:0005515//protein binding;GO:0047880//erythrulose reductase activity	GO:0006739//NADP metabolic process;GO:0042732//D-xylose metabolic process;GO:0055114//oxidation reduction;GO:0006006//glucose metabolic process;GO:0005997//xylulose metabolic process	gi|45383677|ref|NM_204225.1|
272	117	295	32.21	78.28	1.28114	<0.0001	<0.0001	RCJMB04_1o7	Gallus gallus peptidylprolyl isomerase F (cyclophilin F) (PPIF), mRNA	-	-	-	gi|71895030|ref|NM_001031226.1|
273	133	278	36.61	73.77	1.0108	<0.0001	<0.0001	SF3A1	Gallus gallus splicing factor 3a, subunit 1, 120kDa (SF3A1), mRNA	GO:0005730//nucleolus;GO:0005684//U2-type spliceosomal complex	GO:0003723//RNA binding;GO:0005515//protein binding	GO:0000389//nuclear mRNA 3'-splice site recognition	gi|71895508|ref|NM_001031472.1|
274	334	69	91.95	18.31	-2.32822	<0.0001	<0.0001	LOC769383	PREDICTED: Gallus gallus hypothetical protein LOC769383 (LOC769383), mRNA	GO:0005737//cytoplasm;GO:0005643//nuclear pore	GO:0005515//protein binding;GO:0008565//protein transporter activity	GO:0000059//protein import into nucleus, docking;GO:0006611//protein export from nucleus	gi|118098190|ref|XM_001232651.1|
275	312	90	85.89	23.88	-1.84669	<0.0001	<0.0001	IPO5	PREDICTED: Gallus gallus RAN binding protein 5 (RANBP5), mRNA	GO:0005643//nuclear pore	GO:0005515//protein binding;GO:0008565//protein transporter activity	GO:0000059//protein import into nucleus, docking	gi|118084695|ref|XM_416978.2|
276	269	133	74.05	35.29	-1.06924	<0.0001	<0.0001	AIG1	PREDICTED: Gallus gallus similar to Androgen-induced 1, transcript variant 2 (LOC421671), mRNA	GO:0016020//membrane	-	-	gi|118088455|ref|XM_419710.2|
277	127	279	34.96	74.03	1.0824	<0.0001	<0.0001	MRPL18	PREDICTED: Gallus gallus mitochondrial ribosomal protein L18 (MRPL18), mRNA	GO:0005761//mitochondrial ribosome	GO:0045182//translation regulator activity;GO:0003735//structural constituent of ribosome	GO:0006412//translation	gi|50741745|ref|XM_419623.1|
278	128	276	35.24	73.23	1.05522	<0.0001	<0.0001	RCJMB04_5h24	Gallus gallus similar to Transmembrane 9 superfamily protein member 2 precursor (p76) (LOC422249), mRNA	GO:0005887//integral to plasma membrane;GO:0010008//endosome membrane	-	GO:0006810//transport	gi|86129493|ref|NM_001039296.1|
279	328	64	90.3	16.98	-2.41089	<0.0001	<0.0001	SEC11C	PREDICTED: Gallus gallus SEC11-like 3 (S. cerevisiae) (SEC11L3), mRNA	GO:0005789//endoplasmic reticulum membrane;GO:0005792//microsome;GO:0016021//integral to membrane	GO:0008236//serine-type peptidase activity	GO:0006465//signal peptide processing;GO:0006508//proteolysis	gi|118103506|ref|XM_424458.2|
280	105	291	28.91	77.21	1.41722	<0.0001	<0.0001	POR	PREDICTED: Gallus gallus similar to NADPH-cytochrome P450 oxidoreductase (LOC417520), mRNA	GO:0005625//soluble fraction;GO:0005789//endoplasmic reticulum membrane;GO:0005792//microsome;GO:0005739//mitochondrion	GO:0050661//NADP or NADPH binding;GO:0009055//electron carrier activity;GO:0003958//NADPH-hemoprotein reductase activity;GO:0005506//iron ion binding;GO:0010181//FMN binding;GO:0019899//enzyme binding;GO:0050660//FAD binding	GO:0055114//oxidation reduction	gi|118100146|ref|XM_415768.2|
281	111	280	30.56	74.3	1.28172	<0.0001	<0.0001	STOM	PREDICTED: Gallus gallus stomatin (STOM), mRNA	-	-	-	gi|118099441|ref|XM_415401.2|
282	262	122	72.13	32.37	-1.15594	<0.0001	<0.0001	PLA2R1	Gallus gallus phospholipase A2 receptor 1, 180kDa (PLA2R1), mRNA	GO:0005615//extracellular space;GO:0005887//integral to plasma membrane	GO:0004872//receptor activity;GO:0005488//binding	-	gi|46195837|ref|NM_206983.1|
283	267	116	73.5	30.78	-1.25575	<0.0001	<0.0001	ACOX2	PREDICTED: Gallus gallus hypothetical LOC416068 (LOC416068), mRNA	GO:0005777//peroxisome	GO:0050660//FAD binding;GO:0003997//acyl-CoA oxidase activity;GO:0005504//fatty acid binding;GO:0033791//3alpha,7alpha,12alpha-trihydroxy-5beta-cholestanoyl-CoA 24-hydroxylase activity	GO:0008206//bile acid metabolic process;GO:0006635//fatty acid beta-oxidation	gi|118096960|ref|XM_414406.2|
284	260	122	71.58	32.37	-1.1449	<0.0001	<0.0001	CD38	PREDICTED: Gallus gallus similar to ADP-ribosyl cyclase (LOC422827), mRNA	-	-	-	gi|118090668|ref|XM_420774.2|
285	271	110	74.6	29.19	-1.3537	<0.0001	<0.0001	HIPK2	PREDICTED: Gallus gallus homeodomain interacting protein kinase 2 (HIPK2), mRNA	GO:0016605//PML body;GO:0005737//cytoplasm	GO:0003714//transcription corepressor activity;GO:0046790//virion binding;GO:0004674//protein serine/threonine kinase activity;GO:0003677//DNA binding;GO:0005524//ATP binding	GO:0006468//protein amino acid phosphorylation;GO:0000122//negative regulation of transcription from RNA polymerase II promoter;GO:0009952//anterior/posterior pattern formation;GO:0050882//voluntary musculoskeletal movement;GO:0045786//negative regulation of cell cycle;GO:0042771//DNA damage response, signal transduction by p53 class mediator resulting in induction of apoptosis;GO:0007628//adult …	gi|118082889|ref|XM_416335.2|
286	260	119	71.58	31.58	-1.18055	<0.0001	<0.0001	TOP1MT	Gallus gallus topoisomerase (DNA) I, mitochondrial (TOP1MT), mRNA	-	-	-	gi|47604921|ref|NM_001001300.1|
287	100	284	27.53	75.36	1.45279	<0.0001	<0.0001	TOMM22	PREDICTED: Gallus gallus similar to GekBS036P (LOC770933), mRNA	GO:0005743//mitochondrial inner membrane;GO:0005742//mitochondrial outer membrane translocase complex;GO:0000299//integral to membrane of membrane fraction	GO:0008320//protein transmembrane transporter activity	GO:0043681;GO:0070096//mitochondrial outer membrane translocase complex assembly	gi|118082711|ref|XM_001234245.1|
288	100	283	27.53	75.09	1.44762	<0.0001	<0.0001	DNAH10	PREDICTED: Gallus gallus hypothetical protein LOC771824 (LOC771824), mRNA	-	-	-	gi|118098474|ref|XM_001235048.1|
289	59	325	16.24	86.24	2.40881	<0.0001	<0.0001	SOAT1	PREDICTED: Gallus gallus similar to Soat1-prov protein (LOC424424), mRNA	GO:0016020//membrane;GO:0005792//microsome	GO:0015485//cholesterol binding;GO:0004772//sterol O-acyltransferase activity;GO:0000062//acyl-CoA binding	GO:0010878//cholesterol storage;GO:0033344//cholesterol efflux;GO:0010742//macrophage derived foam cell differentiation;GO:0034435//cholesterol esterification;GO:0008203//cholesterol metabolic process;GO:0034379//very-low-density lipoprotein particle assembly;GO:0042986//positive regulation of amyloid precursor protein biosynthetic process;GO:0042632//cholesterol homeostasis	gi|118094191|ref|XM_422267.2|
290	111	271	30.56	71.91	1.23455	<0.0001	<0.0001	RCJMB04_23i18	Gallus gallus similar to cisplatin resistance-associated overexpressed protein (LOC428677), mRNA	-	-	-	gi|71895836|ref|NM_001031530.1|
291	290	85	79.84	22.55	-1.82398	<0.0001	<0.0001	SERPINA3	PREDICTED: Gallus gallus similar to alpha-1-antitrypsin (LOC772339), mRNA	-	-	-	gi|118092130|ref|XM_001235489.1|
292	254	122	69.92	32.37	-1.11105	<0.0001	<0.0001	PDCD6	PREDICTED: Gallus gallus programmed cell death 6 (PDCD6), mRNA	GO:0031965//nuclear membrane;GO:0005625//soluble fraction;GO:0005792//microsome;GO:0005789//endoplasmic reticulum membrane	GO:0005509//calcium ion binding;GO:0048306//calcium-dependent protein binding	GO:0008624//induction of apoptosis by extracellular signals;GO:0006919//activation of caspase activity;GO:0051592//response to calcium ion	gi|118086615|ref|XM_419075.2|
293	117	263	32.21	69.79	1.11551	<0.0001	<0.0001	COPB2	PREDICTED: Gallus gallus similar to beta prime cop (LOC424823), mRNA	GO:0030126//COPI vesicle coat;GO:0005829//cytosol	GO:0005080//protein kinase C binding;GO:0005198//structural molecule activity	GO:0006890//retrograde vesicle-mediated transport, Golgi to ER;GO:0006891//intra-Golgi vesicle-mediated transport;GO:0048205//COPI coating of Golgi vesicle;GO:0006886//intracellular protein transport	gi|118094988|ref|XM_422637.2|
294	72	309	19.82	81.99	2.04849	<0.0001	<0.0001	SARDH	PREDICTED: Gallus gallus similar to sarcosine dehydrogenase (LOC417146), mRNA	-	-	-	gi|118099386|ref|XM_415428.2|
295	100	279	27.53	74.03	1.42711	<0.0001	<0.0001	IFI30	PREDICTED: Gallus gallus similar to interferon, gamma-inducible protein 30 (LOC420129), mRNA	-	-	-	gi|118103295|ref|XM_418246.2|
296	97	282	26.7	74.83	1.48678	<0.0001	<0.0001	NDUFA7	PREDICTED: Gallus gallus NADH dehydrogenase (ubiquinone) 1 alpha subcomplex, 7, 14.5kDa (NDUFA7), mRNA	GO:0005747//mitochondrial respiratory chain complex I	GO:0008137//NADH dehydrogenase (ubiquinone) activity	GO:0006120//mitochondrial electron transport, NADH to ubiquinone	gi|118103096|ref|XM_418185.2|
297	265	107	72.95	28.39	-1.36153	<0.0001	<0.0001	SAP18	Gallus gallus Sin3A-associated protein, 18kDa (SAP18), mRNA	GO:0000118//histone deacetylase complex	GO:0003714//transcription corepressor activity	GO:0006357//regulation of transcription from RNA polymerase II promoter	gi|45383519|ref|NM_204312.1|
298	98	280	26.98	74.3	1.46147	<0.0001	<0.0001	PSMA1	Gallus gallus proteasome (prosome, macropain) subunit, alpha type, 1 (PSMA1), mRNA	GO:0005829//cytosol;GO:0005844//polysome;GO:0005839//proteasome core complex;GO:0005634//nucleus	GO:0003723//RNA binding;GO:0004298//threonine-type endopeptidase activity;GO:0005515//protein binding	GO:0051436//negative regulation of ubiquitin-protein ligase activity during mitotic cell cycle;GO:0031145//anaphase-promoting complex-dependent proteasomal ubiquitin-dependent protein catabolic process;GO:0051437//positive regulation of ubiquitin-protein ligase activity during mitotic cell cycle	gi|45384315|ref|NM_205020.1|
299	107	270	29.46	71.64	1.28201	<0.0001	<0.0001	TFG	PREDICTED: Gallus gallus TRK-fused gene (TFG), mRNA	-	-	-	gi|118083590|ref|XM_416608.2|
300	252	116	69.37	30.78	-1.17232	<0.0001	<0.0001	RCJMB04_16k12	Gallus gallus fibronectin type III domain containing 3A (FNDC3A), mRNA	-	-	-	gi|61098243|ref|NM_001012826.1|
301	62	308	17.07	81.73	2.2594	<0.0001	<0.0001	CLU	Gallus gallus clusterin (CLU), mRNA	GO:0005634//nucleus	GO:0050750//low-density lipoprotein receptor binding	GO:0050789//regulation of biological process;GO:0001541//ovarian follicle development;GO:0001552//ovarian follicle atresia	gi|45382466|ref|NM_204900.1|
302	244	118	67.17	31.31	-1.10119	<0.0001	<0.0001	GPR146	-	-	-	-	gi|118097756|ref|XM_414764.2|
303	246	115	67.72	30.51	-1.1503	<0.0001	<0.0001	TRANK1	PREDICTED: Gallus gallus similar to KIAA0342 protein (LOC420728), mRNA	-	-	-	gi|118086179|ref|XM_418827.2|
304	92	272	25.33	72.17	1.51055	<0.0001	<0.0001	DCUN1D5	PREDICTED: Gallus gallus DCN1, defective in cullin neddylation 1, domain containing 5 (S. cerevisiae) (DCUN1D5), mRNA	-	-	-	gi|118085084|ref|XM_417174.2|
305	111	252	30.56	66.87	1.12971	<0.0001	<0.0001	USP45	Gallus gallus similar to ubiquitin specific proteinase 45 (LOC421793), mRNA	-	-	-	gi|71894944|ref|NM_001031079.1|
306	82	278	22.57	73.77	1.70863	<0.0001	<0.0001	LOC418170	PREDICTED: Gallus gallus similar to aldose reductase (LOC418170), mRNA	GO:0005829//cytosol;GO:0005615//extracellular space	GO:0009055//electron carrier activity;GO:0005515//protein binding;GO:0004032//aldehyde reductase activity	GO:0005975//carbohydrate metabolic process;GO:0055114//oxidation reduction;GO:0006950//response to stress	gi|118083062|ref|XM_416401.2|
307	253	100	69.65	26.53	-1.3925	<0.0001	<0.0001	ASNS	Gallus gallus asparagine synthetase (ASNS), mRNA	GO:0005829//cytosol;GO:0005625//soluble fraction	GO:0004066//asparagine synthase (glutamine-hydrolyzing) activity	GO:0045931//positive regulation of mitotic cell cycle;GO:0006541//glutamine metabolic process;GO:0042149//cellular response to glucose starvation;GO:0006529//asparagine biosynthetic process;GO:0043066//negative regulation of apoptosis	gi|71896716|ref|NM_001030977.1|
308	277	74	76.26	19.64	-1.95713	<0.0001	<0.0001	RTN4	Gallus gallus reticulon 4 (RTN4), mRNA	GO:0030176//integral to endoplasmic reticulum membrane;GO:0043025//cell soma;GO:0042995//cell projection;GO:0005635//nuclear envelope	GO:0005515//protein binding	GO:0001525//angiogenesis;GO:0030517//negative regulation of axon extension;GO:0030334//regulation of cell migration;GO:0019987//negative regulation of anti-apoptosis	gi|56961617|ref|NM_204366.2|
309	237	115	65.24	30.51	-1.09647	<0.0001	<0.0001	SLC39A9	Gallus gallus solute carrier family 39 (zinc transporter), member 9 (SLC39A9), mRNA	GO:0005730//nucleolus;GO:0005794//Golgi apparatus;GO:0016021//integral to membrane	GO:0046873//metal ion transmembrane transporter activity;GO:0008270//zinc ion binding	GO:0006829//zinc ion transport	gi|56118989|ref|NM_001007933.1|
310	98	258	26.98	68.46	1.34337	<0.0001	<0.0001	DGKZ	Gallus gallus diacylglycerol kinase, zeta 104kDa (DGKZ), mRNA	-	-	-	gi|71894854|ref|NM_001031192.1|
311	30	328	8.26	87.03	3.3973	<0.0001	<0.0001	LOC771291	PREDICTED: Gallus gallus hypothetical protein LOC771291 (LOC771291), mRNA	-	-	-	gi|118093356|ref|XM_001234583.1|
312	256	92	70.48	24.41	-1.52974	<0.0001	<0.0001	PEBP1	PREDICTED: Gallus gallus phosphatidylethanolamine binding protein 1 (PEBP1), mRNA	-	-	-	gi|118098818|ref|XM_415283.2|
313	268	79	73.78	20.96	-1.81559	<0.0001	<0.0001	LOC693265	Gallus gallus CMD-4 (LOC693265), mRNA	-	GO:0005525//GTP binding	GO:0006614//SRP-dependent cotranslational protein targeting to membrane	gi|113206167|ref|NM_001044688.1|
314	74	280	20.37	74.3	1.86692	<0.0001	<0.0001	CITED4	Gallus gallus Cbp/p300-interacting transactivator, with Glu/Asp-rich carboxy-terminal domain, 4 (CITED4), mRNA	GO:0005737//cytoplasm;GO:0005634//nucleus	GO:0003713//transcription coactivator activity	GO:0045941//positive regulation of transcription;GO:0048513//organ development	gi|61102717|ref|NM_204718.2|
315	100	251	27.53	66.6	1.27452	<0.0001	<0.0001	NDFIP2	Gallus gallus Nedd4 family interacting protein 2 (NDFIP2), mRNA	GO:0005737//cytoplasm	-	-	gi|71895172|ref|NM_001030820.1|
316	250	94	68.82	24.94	-1.46437	<0.0001	<0.0001	FH	Gallus gallus fumarate hydratase (FH), mRNA	GO:0045239//tricarboxylic acid cycle enzyme complex;GO:0005759//mitochondrial matrix	GO:0004333//fumarate hydratase activity	GO:0048873//homeostasis of number of cells within a tissue;GO:0006106//fumarate metabolic process;GO:0006099//tricarboxylic acid cycle;GO:0045786//negative regulation of cell cycle	gi|57530432|ref|NM_001006382.1|
317	248	95	68.27	25.21	-1.43726	<0.0001	<0.0001	WTAP	PREDICTED: Gallus gallus similar to putative pre-mRNA splicing regulator female-lethal(2D) (LOC421588), mRNA	-	-	-	gi|118088331|ref|XM_419626.2|
318	254	86	69.92	22.82	-1.61541	<0.0001	<0.0001	UBE4B	PREDICTED: Gallus gallus ubiquitination factor E4B (UFD2 homolog, yeast) (UBE4B), mRNA	GO:0005737//cytoplasm;GO:0005634//nucleus;GO:0000151//ubiquitin ligase complex	GO:0019899//enzyme binding;GO:0034450//ubiquitin-ubiquitin ligase activity	GO:0006915//apoptosis;GO:0000209//protein polyubiquitination;GO:0042787//protein ubiquitination during ubiquitin-dependent protein catabolic process;GO:0009411//response to UV	gi|118101078|ref|XM_417607.2|
319	111	234	30.56	62.09	1.02272	<0.0001	<0.0001	FDX1	PREDICTED: Gallus gallus ferredoxin 1 (FDX1), mRNA	GO:0005759//mitochondrial matrix	GO:0009055//electron carrier activity;GO:0005506//iron ion binding;GO:0051537//2 iron, 2 sulfur cluster binding	GO:0006810//transport;GO:0022900//electron transport chain	gi|118085094|ref|XM_417155.2|
320	263	74	72.4	19.64	-1.88219	<0.0001	<0.0001	SULT1E1	PREDICTED: Gallus gallus similar to sulfotransferase (LOC422662), mRNA	-	-	-	gi|118090298|ref|XM_420616.2|
321	234	103	64.42	27.33	-1.23702	<0.0001	<0.0001	FAM49B	PREDICTED: Gallus gallus similar to FAM49B protein (LOC420330), mRNA	-	-	-	gi|118087378|ref|XM_418438.2|
322	278	57	76.53	15.12	-2.33957	<0.0001	<0.0001	IL15	Gallus gallus interleukin 15 precursor (IL15), mRNA	-	GO:0005102//receptor binding	GO:0050776//regulation of immune response;GO:0006952//defense response;GO:0050863//regulation of T cell activation;GO:0030217//T cell differentiation;GO:0042127//regulation of cell proliferation;GO:0042098//T cell proliferation;GO:0002684//positive regulation of immune system process	gi|45383036|ref|NM_204571.1|
323	227	109	62.49	28.92	-1.11156	<0.0001	<0.0001	DNM1L	PREDICTED: Gallus gallus dynamin 1-like (DNM1L), mRNA	GO:0012505//endomembrane system;GO:0005801//cis-Golgi network;GO:0016020//membrane;GO:0005783//endoplasmic reticulum	GO:0005525//GTP binding;GO:0005515//protein binding;GO:0003924//GTPase activity	GO:0043653//mitochondrial fragmentation during apoptosis;GO:0007006//mitochondrial membrane organization;GO:0007275//multicellular organismal development;GO:0007154//cell communication	gi|118082934|ref|XM_416364.2|
324	69	272	19	72.17	1.9254	<0.0001	<0.0001	DAK	PREDICTED: Gallus gallus hypothetical LOC426629 (LOC426629), mRNA	-	GO:0016740//transferase activity	-	gi|118090971|ref|XM_424258.2|
325	38	302	10.46	80.13	2.93746	<0.0001	<0.0001	VDAC3	PREDICTED: Gallus gallus voltage-dependent anion channel 3 (VDAC3), mRNA	-	-	-	gi|118101400|ref|XM_424406.2|
326	228	104	62.77	27.6	-1.18541	<0.0001	<0.0001	SPG7	Gallus gallus spastic paraplegia 7 homolog (human) (SPG7), mRNA	-	-	-	gi|60302705|ref|NM_001012527.1|
327	102	234	28.08	62.09	1.14482	<0.0001	<0.0001	SEMA4D	PREDICTED: Gallus gallus sema domain, immunoglobulin domain (Ig), transmembrane domain (TM) and short cytoplasmic domain, (semaphorin) 4D (SEMA4D), mRNA	GO:0016020//membrane	GO:0004872//receptor activity;GO:0005102//receptor binding	GO:0006916//anti-apoptosis;GO:0006955//immune response;GO:0007155//cell adhesion;GO:0050772//positive regulation of axonogenesis	gi|118104199|ref|XM_424426.2|
328	58	279	15.97	74.03	2.21275	<0.0001	<0.0001	BPI	PREDICTED: Gallus gallus bactericidal/permeability-increasing protein (BPI), mRNA	-	-	-	gi|118100802|ref|XM_417465.2|
329	226	103	62.22	27.33	-1.18689	<0.0001	<0.0001	CES1	-	-	-	-	gi|118096424|ref|XM_414147.2|
330	84	250	23.12	66.34	1.52074	<0.0001	<0.0001	FAM70A	PREDICTED: Gallus gallus hypothetical LOC422366 (LOC422366), mRNA	-	-	-	gi|118089667|ref|XM_420338.2|
331	241	87	66.35	23.08	-1.52345	<0.0001	<0.0001	LGALS3	Gallus gallus lectin, galactoside-binding, soluble, 3 (galectin 3) (LGALS3), mRNA	GO:0005737//cytoplasm;GO:0005886//plasma membrane;GO:0016021//integral to membrane;GO:0005634//nucleus;GO:0005578//proteinaceous extracellular matrix	GO:0005529//sugar binding;GO:0019863//IgE binding	GO:0030154//cell differentiation;GO:0001501//skeletal system development;GO:0030198//extracellular matrix organization	gi|47551304|ref|NM_214591.1|
332	241	86	66.35	22.82	-1.5398	<0.0001	<0.0001	BST1	PREDICTED: Gallus gallus bone marrow stromal cell antigen 1 (BST1), mRNA	-	-	-	gi|118090669|ref|XM_420775.2|
333	102	230	28.08	61.03	1.11998	<0.0001	<0.0001	FBXL3	PREDICTED: Gallus gallus similar to leucine-rich repeat-containing F-box protein FBL3A (LOC428048), mRNA	GO:0005737//cytoplasm;GO:0005634//nucleus;GO:0000151//ubiquitin ligase complex	GO:0005515//protein binding;GO:0004842//ubiquitin-protein ligase activity	GO:0019941//modification-dependent protein catabolic process;GO:0016567//protein ubiquitination	gi|118084728|ref|XM_425611.2|
334	95	236	26.15	62.62	1.25981	<0.0001	<0.0001	RCJMB04_15g5	Gallus gallus similar to Calcipressin 3 (Down syndrome candidate region 1-like protein 2) (Myocyte-enriched calcineurin interacting protein 3) (MCIP3) (LOC419698), mRNA	-	GO:0003723//RNA binding;GO:0031013//troponin I binding	GO:0019722//calcium-mediated signaling;GO:0009653//anatomical structure morphogenesis	gi|71897262|ref|NM_001030907.1|
335	280	44	77.08	11.68	-2.72232	<0.0001	<0.0001	RCJMB04_2f12	Gallus gallus serine incorporator 1 (SERINC1), mRNA	-	-	-	gi|71894884|ref|NM_001031074.1|
336	83	248	22.85	65.8	1.52589	<0.0001	<0.0001	DGCR2	PREDICTED: Gallus gallus similar to DiGeorge syndrome critical region gene 2 (LOC416926), mRNA	GO:0005792//microsome;GO:0016020//membrane	GO:0005488//binding	GO:0009887//organ morphogenesis;GO:0042493//response to drug	gi|118098668|ref|XM_415217.2|
337	82	249	22.57	66.07	1.54959	<0.0001	<0.0001	RBM13	PREDICTED: Gallus gallus RNA binding motif protein 13 (RBM13), mRNA	-	-	-	gi|118101351|ref|XM_424533.2|
338	98	232	26.98	61.56	1.1901	<0.0001	<0.0001	PIK3AP1	Gallus gallus phosphoinositide-3-kinase adaptor protein 1 (PIK3AP1), mRNA	GO:0005737//cytoplasm;GO:0005634//nucleus;GO:0005886//plasma membrane	GO:0005066//transmembrane receptor protein tyrosine kinase signaling protein activity;GO:0005515//protein binding	-	gi|45383457|ref|NM_204350.1|
339	256	68	70.48	18.04	-1.96601	<0.0001	<0.0001	CHAC1	PREDICTED: Gallus gallus ChaC, cation transport regulator homolog 1 (E. coli) (CHAC1), mRNA	-	GO:0005515//protein binding	-	gi|118091599|ref|XM_421133.2|
340	86	244	23.68	64.74	1.45099	<0.0001	<0.0001	TMEM50A	PREDICTED: Gallus gallus hypothetical protein LOC769637 (LOC769637), mRNA	GO:0016021//integral to membrane;GO:0005783//endoplasmic reticulum	-	-	gi|118101578|ref|XM_001232924.1|
341	258	64	71.03	16.98	-2.06459	<0.0001	<0.0001	LOC422047	PREDICTED: Gallus gallus similar to LOC494798 protein (LOC422047), mRNA	-	-	-	gi|118089212|ref|XR_027104.1|
342	214	107	58.91	28.39	-1.05313	<0.0001	<0.0001	HSCB	PREDICTED: Gallus gallus similar to J-type co-chaperone HSC20; HSCB (LOC768938), mRNA	GO:0005739//mitochondrion	-	-	gi|118098635|ref|XR_026662.1|
343	102	220	28.08	58.38	1.05593	<0.0001	<0.0001	RCJMB04_9e6	Gallus gallus DnaJ (Hsp40) homolog, subfamily B, member 14 (DNAJB14), mRNA	GO:0016020//membrane	GO:0005515//protein binding	-	gi|71897320|ref|NM_001031375.1|
344	245	71	67.45	18.84	-1.84002	<0.0001	<0.0001	SCCPDH	Gallus gallus saccharopine dehydrogenase (putative) (SCCPDH), mRNA	-	GO:0047131//saccharopine dehydrogenase (NAD+, L-glutamate-forming) activity;GO:0005488//binding	GO:0055114//oxidation reduction	gi|61097998|ref|NM_001012875.1|
345	74	248	20.37	65.8	1.69164	<0.0001	<0.0001	PIN4	PREDICTED: Gallus gallus similar to Protein (peptidyl-prolyl cis/trans isomerase) NIMA-interacting, 4 (parvulin) (LOC422134), mRNA	-	GO:0003755//peptidyl-prolyl cis-trans isomerase activity	GO:0006457//protein folding	gi|118089324|ref|XM_420136.2|
346	92	229	25.33	60.76	1.26227	<0.0001	<0.0001	LSM8	PREDICTED: Gallus gallus LSM8 homolog, U6 small nuclear RNA associated (S. cerevisiae) (LSM8), mRNA	GO:0030529//ribonucleoprotein complex;GO:0005634//nucleus	GO:0017070//U6 snRNA binding;GO:0005515//protein binding	GO:0000398//nuclear mRNA splicing, via spliceosome	gi|118082190|ref|XM_416009.2|
347	246	67	67.72	17.78	-1.92933	<0.0001	<0.0001	MAN1B1	PREDICTED: Gallus gallus similar to Mannosidase, alpha, class 1B, member 1 (LOC417296), mRNA	GO:0016021//integral to membrane;GO:0005624//membrane fraction;GO:0005789//endoplasmic reticulum membrane	GO:0005509//calcium ion binding;GO:0004571//mannosyl-oligosaccharide 1,2-alpha-mannosidase activity	GO:0030433//ER-associated protein catabolic process;GO:0006487//protein amino acid N-linked glycosylation;GO:0009311//oligosaccharide metabolic process	gi|118099084|ref|XM_415569.2|
348	79	238	21.75	63.15	1.53777	<0.0001	<0.0001	RCJMB04_17i9	Gallus gallus signal transducer and activator of transcription 4 (STAT4), mRNA	GO:0005737//cytoplasm;GO:0005730//nucleolus;GO:0030425//dendrite;GO:0030424//axon	GO:0005515//protein binding;GO:0005509//calcium ion binding;GO:0043565//sequence-specific DNA binding;GO:0005062//hematopoietin/interferon-class (D200-domain) cytokine receptor signal transducer activity;GO:0003700//transcription factor activity	GO:0009615//response to virus;GO:0032496//response to lipopolysaccharide;GO:0007260//tyrosine phosphorylation of STAT protein;GO:0042542//response to hydrogen peroxide;GO:0032869//cellular response to insulin stimulus;GO:0006366//transcription from RNA polymerase II promoter;GO:0006919//activation of caspase activity;GO:0009612//response to mechanical stimulus;GO:0006355//regulation of transcript…	gi|61098367|ref|NM_001012914.1|
349	209	103	57.54	27.33	-1.07408	<0.0001	<0.0001	UCHL5	Gallus gallus ubiquitin carboxyl-terminal hydrolase L5 (UCHL5), mRNA	GO:0043234//protein complex;GO:0005829//cytosol	GO:0005515//protein binding;GO:0004221//ubiquitin thiolesterase activity;GO:0008234//cysteine-type peptidase activity	GO:0006511//ubiquitin-dependent protein catabolic process	gi|57529688|ref|NM_001006530.1|
350	211	99	58.09	26.27	-1.14487	<0.0001	<0.0001	CDCA7L	Gallus gallus Rap guanine nucleotide exchange factor (GEF) 5 (RAPGEF5), mRNA	GO:0044424//intracellular part	-	GO:0006350//transcription;GO:0050794//regulation of cellular process	gi|71896742|ref|NM_001030982.1|
351	96	215	26.43	57.05	1.11005	<0.0001	<0.0001	MRPS11	PREDICTED: Gallus gallus mitochondrial ribosomal protein S11 (MRPS11), mRNA	-	-	-	gi|118095861|ref|XM_413871.2|
352	96	213	26.43	56.52	1.09659	<0.0001	<0.0001	TMEM59	Gallus gallus transmembrane protein 59 (TMEM59), mRNA	-	-	-	gi|57529643|ref|NM_001006541.1|
353	87	222	23.95	58.91	1.29849	<0.0001	<0.0001	UPP2	PREDICTED: Gallus gallus uridine phosphorylase 2 (UPP2), mRNA	GO:0045098//type III intermediate filament;GO:0005829//cytosol	GO:0004850//uridine phosphorylase activity;GO:0005515//protein binding	GO:0009166//nucleotide catabolic process;GO:0046108//uridine metabolic process	gi|118093960|ref|XM_422171.2|
354	59	251	16.24	66.6	2.03597	<0.0001	<0.0001	MRPL16	PREDICTED: Gallus gallus similar to mitochondrial ribosomal protein L16 (L16mt) (LOC428840), mRNA	GO:0005762//mitochondrial large ribosomal subunit	GO:0003735//structural constituent of ribosome	GO:0006412//translation	gi|118113700|ref|XM_426396.2|
355	86	222	23.68	58.91	1.31484	<0.0001	<0.0001	USO1	Gallus gallus similar to Vesicle docking protein p115 (LOC422575), mRNA	GO:0000139//Golgi membrane;GO:0005792//microsome;GO:0005829//cytosol;GO:0048471//perinuclear region of cytoplasm	GO:0005515//protein binding;GO:0008565//protein transporter activity	GO:0045056//transcytosis;GO:0048280//vesicle fusion with Golgi apparatus;GO:0006891//intra-Golgi vesicle-mediated transport;GO:0006886//intracellular protein transport	gi|71896746|ref|NM_001031139.1|
356	79	229	21.75	60.76	1.48211	<0.0001	<0.0001	RPP14	PREDICTED: Gallus gallus similar to ribonuclease P 14kDa subunit (LOC416064), mRNA	-	-	GO:0008033//tRNA processing	gi|118097016|ref|XM_414402.2|
357	226	76	62.22	20.17	-1.62517	<0.0001	<0.0001	LOC431660	PREDICTED: Gallus gallus similar to avidin (LOC431660), mRNA	-	GO:0009374//biotin binding	-	gi|118103663|ref|XM_429212.2|
358	242	58	66.62	15.39	-2.11396	<0.0001	<0.0001	C19orf2	PREDICTED: Gallus gallus hypothetical LOC415759 (LOC415759), mRNA	GO:0005665//DNA-directed RNA polymerase II, core complex;GO:0005737//cytoplasm	GO:0003714//transcription corepressor activity	GO:0009615//response to virus;GO:0006357//regulation of transcription from RNA polymerase II promoter	gi|118096367|ref|XM_414123.2|
359	230	69	63.32	18.31	-1.79003	<0.0001	<0.0001	RAB14	Gallus gallus RAB14, member RAS oncogene family (RAB14), mRNA	-	-	-	gi|61098297|ref|NM_001012796.1|
360	95	208	26.15	55.19	1.0776	<0.0001	<0.0001	GRPEL1	Gallus gallus GrpE-like 1, mitochondrial (E. coli) (GRPEL1), mRNA	GO:0005759//mitochondrial matrix	GO:0051087//chaperone binding;GO:0000774//adenyl-nucleotide exchange factor activity;GO:0051082//unfolded protein binding;GO:0042803//protein homodimerization activity	GO:0006457//protein folding;GO:0030150//protein import into mitochondrial matrix	gi|57530060|ref|NM_001006458.1|
361	96	206	26.43	54.66	1.04831	<0.0001	<0.0001	USP5	PREDICTED: Gallus gallus hypothetical LOC418290 (LOC418290), mRNA	-	-	-	gi|118083309|ref|XM_416513.2|
362	97	204	26.7	54.13	1.01959	<0.0001	<0.0001	LOC396417	Gallus gallus intestinal zipper protein (LOC396417), mRNA	-	-	-	gi|49170105|ref|NM_205436.1|
363	201	96	55.33	25.47	-1.11926	<0.0001	<0.0001	-	Gallus gallus myosin, light chain kinase (MYLK), mRNA	GO:0005737//cytoplasm;GO:0016020//membrane	GO:0004687//myosin light chain kinase activity;GO:0005509//calcium ion binding;GO:0005524//ATP binding;GO:0000287//magnesium ion binding;GO:0005516//calmodulin binding	GO:0006468//protein amino acid phosphorylation	gi|45642713|ref|NM_205459.1|
364	219	77	60.29	20.43	-1.56123	<0.0001	<0.0001	VPS35	Gallus gallus vacuolar protein sorting 35 (yeast) (VPS35), mRNA	GO:0005768//endosome;GO:0016020//membrane;GO:0005829//cytosol	GO:0005515//protein binding	GO:0042147//retrograde transport, endosome to Golgi;GO:0015031//protein transport	gi|57524879|ref|NM_001005842.1|
365	205	90	56.44	23.88	-1.24092	<0.0001	<0.0001	VPS29	Gallus gallus vacuolar protein sorting 29 (yeast) (VPS29), mRNA	GO:0010008//endosome membrane	GO:0008270//zinc ion binding;GO:0004647//phosphoserine phosphatase activity	GO:0006896//Golgi to vacuole transport;GO:0015031//protein transport	gi|56119057|ref|NM_001007837.1|
366	203	92	55.88	24.41	-1.19486	<0.0001	<0.0001	SPCS3	Gallus gallus signal peptidase complex subunit 3 homolog (S. cerevisiae) (SPCS3), mRNA	GO:0005792//microsome;GO:0016021//integral to membrane;GO:0005787//signal peptidase complex	GO:0008233//peptidase activity	GO:0006465//signal peptide processing	gi|45384263|ref|NM_205297.1|
367	199	96	54.78	25.47	-1.10485	<0.0001	<0.0001	NUP210	PREDICTED: Gallus gallus similar to nucleoporin 210 (LOC415977), mRNA	-	-	-	gi|118096825|ref|XM_414320.2|
368	214	79	58.91	20.96	-1.49087	<0.0001	<0.0001	RAPGEF4	PREDICTED: Gallus gallus similar to cAMP-GEFII (LOC429022), mRNA	-	-	-	gi|118093574|ref|XM_426579.2|
369	226	66	62.22	17.51	-1.8292	<0.0001	<0.0001	RCJMB04_1d13	Gallus gallus monoamine oxidase A (MAOA), mRNA	-	-	-	gi|71895250|ref|NM_001030799.1|
370	206	86	56.71	22.82	-1.3133	<0.0001	<0.0001	ANKRD15	PREDICTED: Gallus gallus ankyrin repeat domain 15 (ANKRD15), mRNA	-	-	-	gi|118103961|ref|XM_424927.2|
371	198	94	54.51	24.94	-1.12806	<0.0001	<0.0001	CTNNA1	PREDICTED: Gallus gallus catenin (cadherin-associated protein), alpha 1, 102kDa (CTNNA1), mRNA	GO:0030027//lamellipodium;GO:0015629//actin cytoskeleton;GO:0001669//acrosomal vesicle;GO:0005915//zonula adherens	GO:0005198//structural molecule activity;GO:0045296//cadherin binding;GO:0051015//actin filament binding;GO:0017166//vinculin binding	GO:0051291//protein heterooligomerization;GO:0007163//establishment or maintenance of cell polarity;GO:0007155//cell adhesion;GO:0016264//gap junction assembly;GO:0007568//aging;GO:0045880//positive regulation of smoothened signaling pathway;GO:0008584//male gonad development;GO:0042475//odontogenesis of dentine-containing tooth;GO:0043627//response to estrogen stimulus;GO:0014070//response to or…	gi|118097218|ref|XM_414513.2|
372	53	243	14.59	64.48	2.14387	<0.0001	<0.0001	RERE	PREDICTED: Gallus gallus arginine-glutamic acid dipeptide (RE) repeats (RERE), mRNA	GO:0000118//histone deacetylase complex	GO:0008267//poly-glutamine tract binding	GO:0006607//NLS-bearing substrate import into nucleus;GO:0006338//chromatin remodeling	gi|118101076|ref|XM_417594.2|
373	211	79	58.09	20.96	-1.47065	<0.0001	<0.0001	CRYL1	Gallus gallus crystallin, lambda 1 (CRYL1), mRNA	-	GO:0016491//oxidoreductase activity;GO:0005488//binding	GO:0006631//fatty acid metabolic process	gi|71895128|ref|NM_001030830.1|
374	75	220	20.65	58.38	1.49933	<0.0001	<0.0001	VIPR1	PREDICTED: Gallus gallus vasoactive intestinal peptide receptor 1 (VIPR1), mRNA	-	-	-	gi|50732128|ref|XM_418492.1|
375	76	217	20.92	57.58	1.46068	<0.0001	<0.0001	RCJMB04_18h18	Gallus gallus similar to tumour necrosis factor receptor p60 (LOC418325), mRNA	GO:0044425//membrane part	GO:0005515//protein binding;GO:0004872//receptor activity	GO:0009611//response to wounding;GO:0048518//positive regulation of biological process;GO:0007165//signal transduction;GO:0006952//defense response	gi|71896808|ref|NM_001030779.1|
376	205	81	56.44	21.49	-1.39305	<0.0001	<0.0001	GBAS	Gallus gallus similar to NipSnap2 protein (Glioblastoma amplified sequence) (LOC417539), mRNA	-	-	-	gi|71897070|ref|NM_001030713.1|
377	223	62	61.39	16.45	-1.89992	<0.0001	<0.0001	AFMID	-	-	-	-	gi|118099870|ref|XM_001231538.1|
378	192	94	52.86	24.94	-1.08371	<0.0001	<0.0001	HMGCS1	Gallus gallus 3-hydroxy-3-methylglutaryl-Coenzyme A synthase 1 (soluble) (HMGCS1), mRNA	-	-	-	gi|45382278|ref|NM_205411.1|
379	54	237	14.87	62.89	2.08043	<0.0001	<0.0001	RCJMB04_21j5	Gallus gallus similar to Argininosuccinate synthase (Citrulline--aspartate ligase) (LOC417185), mRNA	GO:0005741//mitochondrial outer membrane;GO:0005783//endoplasmic reticulum	GO:0005524//ATP binding;GO:0005515//protein binding;GO:0004055//argininosuccinate synthase activity	GO:0006526//arginine biosynthetic process;GO:0001889//liver development;GO:0007584//response to nutrient;GO:0000050//urea cycle;GO:0043434//response to peptide hormone stimulus;GO:0051384//response to glucocorticoid stimulus;GO:0042493//response to drug;GO:0001822//kidney development;GO:0010043//response to zinc ion;GO:0032496//response to lipopolysaccharide;GO:0006953//acute-phase response;GO:00…	gi|61657936|ref|NM_001013395.1|
380	217	67	59.74	17.78	-1.74844	<0.0001	<0.0001	GPI	Gallus gallus glucose phosphate isomerase (GPI), mRNA	GO:0005737//cytoplasm;GO:0005615//extracellular space	GO:0008083//growth factor activity;GO:0004347//glucose-6-phosphate isomerase activity;GO:0005125//cytokine activity	GO:0007599//hemostasis;GO:0006094//gluconeogenesis;GO:0006959//humoral immune response;GO:0006096//glycolysis	gi|57524919|ref|NM_001006128.1|
381	191	94	52.58	24.94	-1.07605	<0.0001	<0.0001	ITFG3	PREDICTED: Gallus gallus hypothetical LOC416653 (LOC416653), mRNA	-	-	-	gi|118098144|ref|XM_414950.2|
382	80	209	22.02	55.46	1.33263	<0.0001	<0.0001	TCIRG1	Gallus gallus T-cell, immune regulator 1, ATPase, H+ transporting, lysosomal V0 protein A3 (TCIRG1), mRNA	GO:0033177//proton-transporting two-sector ATPase complex, proton-transporting domain;GO:0005887//integral to plasma membrane	GO:0015078//hydrogen ion transmembrane transporter activity;GO:0016787//hydrolase activity	GO:0015986//ATP synthesis coupled proton transport;GO:0006968//cellular defense response;GO:0008284//positive regulation of cell proliferation	gi|45382618|ref|NM_204722.1|
383	63	226	17.34	59.97	1.79014	<0.0001	<0.0001	LOC770818	PREDICTED: Gallus gallus hypothetical protein LOC770818 (LOC770818), mRNA	-	-	-	gi|118092529|ref|XM_001234140.1|
384	88	200	24.23	53.07	1.1311	<0.0001	<0.0001	ELL	Gallus gallus elongation factor RNA polymerase II (ELL), mRNA	GO:0005654//nucleoplasm	GO:0008159//positive transcription elongation factor activity;GO:0005515//protein binding	GO:0006368//RNA elongation from RNA polymerase II promoter;GO:0001701//in utero embryonic development	gi|61098132|ref|NM_001012847.1|
385	193	91	53.13	24.15	-1.1375	<0.0001	<0.0001	CYP2C18	Gallus gallus cytochrome P450, family 2, subfamily C, polypeptide 18 (CYP2C18), mRNA	-	-	-	gi|48976110|ref|NM_001001757.1|
386	191	92	52.58	24.41	-1.10704	<0.0001	<0.0001	FAHD2A	PREDICTED: Gallus gallus similar to CGI-105 protein (LOC426684), mRNA	-	GO:0016787//hydrolase activity;GO:0000287//magnesium ion binding;GO:0005509//calcium ion binding	GO:0008152//metabolic process	gi|118120685|ref|XM_424309.2|
387	191	92	52.58	24.41	-1.10704	<0.0001	<0.0001	UNC50	PREDICTED: Gallus gallus unc-50 homolog (C. elegans) (UNC50), mRNA	GO:0000139//Golgi membrane;GO:0016021//integral to membrane;GO:0005637//nuclear inner membrane	GO:0003723//RNA binding	GO:0007166//cell surface receptor linked signal transduction;GO:0015031//protein transport	gi|118084231|ref|XM_416887.2|
388	84	203	23.12	53.86	1.22007	<0.0001	<0.0001	MYLIP	Gallus gallus myosin regulatory light chain interacting protein (MYLIP), mRNA	-	-	-	gi|60302771|ref|NM_001012561.1|
389	84	203	23.12	53.86	1.22007	<0.0001	<0.0001	AKR7A2	PREDICTED: Gallus gallus aldo-keto reductase family 7, member A2 (aflatoxin aldehyde reductase) (AKR7A2), mRNA	GO:0005794//Golgi apparatus;GO:0005739//mitochondrion	GO:0008430//selenium binding;GO:0009055//electron carrier activity;GO:0004032//aldehyde reductase activity	GO:0005975//carbohydrate metabolic process;GO:0055114//oxidation reduction;GO:0006081//cellular aldehyde metabolic process	gi|118101124|ref|XM_417628.2|
390	90	196	24.78	52.01	1.06961	<0.0001	<0.0001	MYH11	Gallus gallus myosin, heavy chain 11, smooth muscle (MYH11), mRNA	GO:0042470//melanosome;GO:0005863//striated muscle thick filament	GO:0005516//calmodulin binding;GO:0008307//structural constituent of muscle;GO:0005524//ATP binding;GO:0003774//motor activity;GO:0003779//actin binding	GO:0006941//striated muscle contraction;GO:0048739//cardiac muscle fiber development;GO:0048251//elastic fiber assembly;GO:0006939//smooth muscle contraction;GO:0030241//muscle thick filament assembly	gi|45384059|ref|NM_205274.1|
391	60	225	16.52	59.7	1.85352	<0.0001	<0.0001	SMNDC1	PREDICTED: Gallus gallus similar to 30kDa splicing factor; SPF 30 (LOC423889), mRNA	GO:0016607//nuclear speck;GO:0005681//spliceosomal complex;GO:0005737//cytoplasm	GO:0003723//RNA binding;GO:0005515//protein binding;GO:0031202	GO:0006917//induction of apoptosis;GO:0000245//spliceosome assembly	gi|118092984|ref|XM_421753.2|
392	211	68	58.09	18.04	-1.68709	<0.0001	<0.0001	C6orf106	Gallus gallus chromosome 6 open reading frame 106-like (LOC419902), mRNA	-	-	-	gi|71896274|ref|NM_001030919.1|
393	76	208	20.92	55.19	1.39952	<0.0001	<0.0001	K123	Gallus gallus K123 protein (K123), mRNA	-	GO:0016787//hydrolase activity;GO:0003676//nucleic acid binding;GO:0046872//metal ion binding	-	gi|45384325|ref|NM_205019.1|
394	61	223	16.79	59.17	1.81726	<0.0001	<0.0001	NDUFB6	PREDICTED: Gallus gallus NADH dehydrogenase (ubiquinone) 1 beta subcomplex, 6, 17kDa (NDUFB6), mRNA	GO:0005747//mitochondrial respiratory chain complex I	-	-	gi|118098256|ref|XM_414705.2|
395	74	209	20.37	55.46	1.445	<0.0001	<0.0001	2014-09-07	Gallus gallus septin 7 (SEPT7), mRNA	GO:0031105//septin complex;GO:0001725//stress fiber;GO:0019717//synaptosome;GO:0005819//spindle;GO:0000777//condensed chromosome kinetochore;GO:0005634//nucleus	GO:0005515//protein binding;GO:0005198//structural molecule activity;GO:0005525//GTP binding	GO:0051291//protein heterooligomerization;GO:0000910//cytokinesis;GO:0007067//mitosis	gi|60302767|ref|NM_001012559.1|
396	68	215	18.72	57.05	1.60765	<0.0001	<0.0001	MAN2A2	PREDICTED: Gallus gallus mannosidase, alpha, class 2A, member 2 (MAN2A2), mRNA	-	GO:0030246//carbohydrate binding;GO:0004559//alpha-mannosidase activity;GO:0008270//zinc ion binding	GO:0006013//mannose metabolic process	gi|118096045|ref|XM_001233607.1|
397	87	195	23.95	51.74	1.11125	<0.0001	<0.0001	RAB5A	Gallus gallus RAB5A, member RAS oncogene family (RAB5A), mRNA	GO:0031901//early endosome membrane;GO:0001726//ruffle;GO:0030139//endocytic vesicle;GO:0042470//melanosome;GO:0045121//membrane raft;GO:0019717//synaptosome;GO:0005886//plasma membrane	GO:0005515//protein binding;GO:0003924//GTPase activity;GO:0005525//GTP binding	GO:0007264//small GTPase mediated signal transduction;GO:0006897//endocytosis;GO:0015031//protein transport	gi|57530729|ref|NM_001006363.1|
398	57	226	15.69	59.97	1.9344	<0.0001	<0.0001	EIF3I	PREDICTED: Gallus gallus eukaryotic translation initiation factor 3, subunit 2 beta, 36kDa (EIF3S2), mRNA	-	-	-	gi|118101708|ref|XM_417800.2|
399	73	208	20.1	55.19	1.45721	<0.0001	<0.0001	APIP	Gallus gallus APAF1 interacting protein (APIP), mRNA	GO:0005737//cytoplasm	GO:0042802//identical protein binding;GO:0008270//zinc ion binding	GO:0043066//negative regulation of apoptosis	gi|71895930|ref|NM_001031547.1|
400	91	189	25.05	50.15	1.00144	<0.0001	<0.0001	TAF15	PREDICTED: Gallus gallus TAF15 RNA polymerase II, TATA box binding protein (TBP)-associated factor, 68kDa (TAF15), mRNA	-	-	-	gi|118100154|ref|XM_415770.2|
401	194	82	53.41	21.76	-1.29543	<0.0001	<0.0001	PKN2	PREDICTED: Gallus gallus protein kinase N2 (PKN2), mRNA	GO:0005737//cytoplasm;GO:0005634//nucleus	GO:0004697//protein kinase C activity;GO:0005524//ATP binding	GO:0006468//protein amino acid phosphorylation;GO:0007165//signal transduction	gi|118094408|ref|XM_422357.2|
402	84	196	23.12	52.01	1.16965	<0.0001	<0.0001	ISCA1	PREDICTED: Gallus gallus similar to zinc finger, CCHC domain containing 6 (LOC769342), mRNA	GO:0005739//mitochondrion	GO:0051536//iron-sulfur cluster binding;GO:0005506//iron ion binding;GO:0005198//structural molecule activity	GO:0016226//iron-sulfur cluster assembly;GO:0050886//endocrine process	gi|118104132|ref|XM_001231751.1|
403	80	200	22.02	53.07	1.26908	<0.0001	<0.0001	KIAA0664	PREDICTED: Gallus gallus similar to KIAA0664 protein (LOC417675), mRNA	-	GO:0003743//translation initiation factor activity	GO:0006412//translation	gi|118100389|ref|XM_415920.2|
404	89	190	24.5	50.42	1.04121	<0.0001	<0.0001	ERLIN2	PREDICTED: Gallus gallus SPFH domain family, member 2 (SPFH2), mRNA	GO:0016021//integral to membrane;GO:0005789//endoplasmic reticulum membrane;GO:0005886//plasma membrane	-	-	gi|118101363|ref|XM_424380.2|
405	231	42	63.59	11.14	-2.51305	<0.0001	<0.0001	METTL9	Gallus gallus methyltransferase like 9 (METTL9), mRNA	-	-	-	gi|57525110|ref|NM_001006172.1|
406	88	190	24.23	50.42	1.0572	<0.0001	<0.0001	TLK2	-	-	-	-	gi|118102853|ref|XM_418070.2|
407	87	191	23.95	50.68	1.08139	<0.0001	<0.0001	WIPI2	Gallus gallus WD repeat domain, phosphoinositide interacting 2 (WIPI2), mRNA	GO:0043234//protein complex	-	-	gi|57525061|ref|NM_001006162.1|
408	203	70	55.88	18.57	-1.58936	<0.0001	<0.0001	NUTF2	Gallus gallus nuclear transport factor 2 (NUTF2), mRNA	GO:0005643//nuclear pore;GO:0005829//cytosol	GO:0005515//protein binding;GO:0008565//protein transporter activity	GO:0006606//protein import into nucleus	gi|71895596|ref|NM_001030562.1|
409	199	74	54.78	19.64	-1.47985	<0.0001	<0.0001	SPTBN1	PREDICTED: Gallus gallus similar to spectrin, beta, non-erythrocytic 1 (LOC421216), mRNA	GO:0008091//spectrin;GO:0005730//nucleolus;GO:0043234//protein complex;GO:0005886//plasma membrane	GO:0003779//actin binding;GO:0032403//protein complex binding;GO:0005516//calmodulin binding;GO:0005200//structural constituent of cytoskeleton	GO:0007182//common-partner SMAD protein phosphorylation;GO:0007184//SMAD protein nuclear translocation;GO:0051016//barbed-end actin filament capping	gi|118087524|ref|XM_419291.2|
410	195	78	53.68	20.7	-1.37475	<0.0001	<0.0001	HIVEP1	PREDICTED: Gallus gallus human immunodeficiency virus type I enhancer binding protein 1 (HIVEP1), mRNA	GO:0005634//nucleus	GO:0016564//transcription repressor activity;GO:0003677//DNA binding;GO:0005515//protein binding	GO:0000122//negative regulation of transcription from RNA polymerase II promoter	gi|118086401|ref|XM_418944.2|
411	59	218	16.24	57.84	1.83252	<0.0001	<0.0001	RCJMB04_31h7	PREDICTED: Gallus gallus zinc finger protein 777 (ZNF777), mRNA	-	-	-	gi|118085429|ref|XM_001231409.1|
412	54	222	14.87	58.91	1.98611	<0.0001	<0.0001	KIAA0090	Gallus gallus similar to KIAA0090 protein (LOC419470), mRNA	-	-	-	gi|61098188|ref|NM_001012838.1|
413	74	201	20.37	53.33	1.3885	<0.0001	<0.0001	SF3B4	PREDICTED: Gallus gallus splicing factor 3b, subunit 4, 49kDa (SF3B4), mRNA	-	-	-	gi|118102060|ref|XM_423721.2|
414	244	24	67.17	6.37	-3.39845	<0.0001	<0.0001	GAL2	Gallus gallus gallinacin 2 (GAL2), mRNA	GO:0005576//extracellular region	-	GO:0042742//defense response to bacterium	gi|45384507|ref|NM_204992.1|
415	76	197	20.92	52.27	1.3211	<0.0001	<0.0001	SLC35E2	PREDICTED: Gallus gallus solute carrier family 35, member E2 (SLC35E2), mRNA	GO:0016021//integral to membrane	-	-	gi|118101026|ref|XM_417567.2|
416	62	211	17.07	55.99	1.71371	<0.0001	<0.0001	CD151	Gallus gallus CD151 molecule (Raph blood group) (CD151), mRNA	GO:0005624//membrane fraction;GO:0005887//integral to plasma membrane	GO:0005515//protein binding	GO:0007155//cell adhesion	gi|57529983|ref|NM_001006472.1|
417	182	86	50.1	22.82	-1.13451	<0.0001	<0.0001	DYNLRB1	PREDICTED: Gallus gallus dynein, cytoplasmic, light polypeptide 2A (DNCL2A), mRNA	-	-	-	gi|118100469|ref|XM_417328.2|
418	179	89	49.28	23.62	-1.06099	<0.0001	<0.0001	TMEM41A	PREDICTED: Gallus gallus similar to Transmembrane protein 41A (LOC424875), mRNA	-	-	-	gi|118094862|ref|XM_422688.2|
419	196	71	53.96	18.84	-1.51809	<0.0001	<0.0001	FAM135A	PREDICTED: Gallus gallus similar to KIAA1411 protein (LOC421871), mRNA	-	-	-	gi|118088803|ref|XM_419888.2|
420	218	47	60.01	12.47	-2.26674	<0.0001	<0.0001	HNRPK	Gallus gallus similar to heterogeneous nuclear ribonucleoprotein K isoform a; dC-stretch binding protein; transformation upregulated nuclear protein (LOC426516), mRNA	GO:0005737//cytoplasm;GO:0005730//nucleolus;GO:0030530//heterogeneous nuclear ribonucleoprotein complex;GO:0005654//nucleoplasm	GO:0003723//RNA binding;GO:0005515//protein binding;GO:0003697//single-stranded DNA binding	GO:0007165//signal transduction;GO:0000398//nuclear mRNA splicing, via spliceosome	gi|71897276|ref|NM_001031385.1|
421	206	59	56.71	15.66	-1.85652	<0.0001	<0.0001	HIGD1A	PREDICTED: Gallus gallus similar to similar to hypothetical protein FLJ25467 (LOC768335), mRNA	GO:0016021//integral to membrane;GO:0043234//protein complex	GO:0005515//protein binding	GO:0006950//response to stress	gi|118085398|ref|XM_001231199.1|
422	52	218	14.32	57.84	2.01404	<0.0001	<0.0001	RCJMB04_2h11	Gallus gallus H2A histone family, member V (H2AFV), mRNA	GO:0000786//nucleosome;GO:0005634//nucleus	GO:0003677//DNA binding	GO:0006334//nucleosome assembly;GO:0007275//multicellular organismal development	gi|71897326|ref|NM_001031374.1|
423	185	80	50.93	21.23	-1.26241	<0.0001	<0.0001	SLC25A33	PREDICTED: Gallus gallus similar to Solute carrier family 25, member 33 (LOC419442), mRNA	GO:0005743//mitochondrial inner membrane;GO:0016021//integral to membrane	GO:0005488//binding	GO:0006810//transport	gi|118101089|ref|XM_417600.2|
424	85	183	23.4	48.56	1.05326	<0.0001	<0.0001	PIGK	Gallus gallus phosphatidylinositol glycan anchor biosynthesis, class K (PIGK), mRNA	-	-	-	gi|71896772|ref|NM_001031278.1|
425	194	68	53.41	18.04	-1.56591	<0.0001	<0.0001	CPT2	PREDICTED: Gallus gallus carnitine palmitoyltransferase II (CPT2), mRNA	-	-	-	gi|118094579|ref|XM_001234342.1|
426	184	78	50.65	20.7	-1.29093	<0.0001	<0.0001	CUL4B	PREDICTED: Gallus gallus similar to Cullin-4B (CUL-4B) (LOC422364), mRNA	GO:0031461//cullin-RING ubiquitin ligase complex	GO:0031625//ubiquitin protein ligase binding	GO:0006511//ubiquitin-dependent protein catabolic process;GO:0007049//cell cycle;GO:0006281//DNA repair	gi|118089687|ref|XM_420335.2|
427	174	88	47.9	23.35	-1.0366	<0.0001	<0.0001	ATP2B1	-	-	-	-	gi|118082376|ref|XM_416133.2|
428	35	231	9.64	61.29	2.66855	<0.0001	<0.0001	TAP2	PREDICTED: Gallus gallus transporter 2, ATP-binding cassette, sub-family B (MDR/TAP) (TAP2), mRNA	GO:0016020//membrane	GO:0016887//ATPase activity;GO:0000166//nucleotide binding;GO:0005215//transporter activity	-	gi|118098918|ref|XM_425303.2|
429	34	232	9.36	61.56	2.71741	<0.0001	<0.0001	NGEF	Gallus gallus neuronal guanine nucleotide exchange factor (NGEF), mRNA	GO:0005737//cytoplasm;GO:0005886//plasma membrane;GO:0042995//cell projection	GO:0005089//Rho guanyl-nucleotide exchange factor activity	GO:0030154//cell differentiation;GO:0007399//nervous system development;GO:0035023//regulation of Rho protein signal transduction	gi|58037559|ref|NM_001010841.1|
430	193	67	53.13	17.78	-1.57927	<0.0001	<0.0001	PCMTD1	Gallus gallus protein-L-isoaspartate (D-aspartate) O-methyltransferase domain containing 1 (PCMTD1), mRNA	-	-	-	gi|71896076|ref|NM_001031019.1|
431	82	181	22.57	48.03	1.08953	<0.0001	<0.0001	LOC420141	PREDICTED: Gallus gallus similar to RIKEN cDNA 9130011J15 (LOC420141), mRNA	GO:0016021//integral to membrane	-	-	gi|118103325|ref|XM_418258.2|
432	180	79	49.55	20.96	-1.24125	<0.0001	<0.0001	KIF21A	PREDICTED: Gallus gallus kinesin family member 21A (KIF21A), mRNA	GO:0005875//microtubule associated complex;GO:0005874//microtubule	GO:0005524//ATP binding;GO:0003777//microtubule motor activity	GO:0007018//microtubule-based movement	gi|118082126|ref|XM_415936.2|
433	198	58	54.51	15.39	-1.82453	<0.0001	<0.0001	CYP7A1	Gallus gallus cytochrome P450, family 7, subfamily A, polypeptide 1 (CYP7A1), mRNA	GO:0005792//microsome;GO:0005789//endoplasmic reticulum membrane	GO:0008123//cholesterol 7-alpha-monooxygenase activity;GO:0009055//electron carrier activity;GO:0020037//heme binding	GO:0006707//cholesterol catabolic process;GO:0006699//bile acid biosynthetic process;GO:0055114//oxidation reduction	gi|48976102|ref|NM_001001753.1|
434	203	52	55.88	13.8	-2.01766	<0.0001	<0.0001	PPA1	PREDICTED: Gallus gallus hypothetical protein LOC769424 (LOC769424), mRNA	GO:0005829//cytosol	GO:0004427//inorganic diphosphatase activity;GO:0000287//magnesium ion binding	GO:0006796//phosphate metabolic process	gi|118092622|ref|XM_001232699.1|
435	172	84	47.35	22.29	-1.08697	<0.0001	<0.0001	DNAJB11	PREDICTED: Gallus gallus similar to hDj9 (LOC424868), mRNA	GO:0005788//endoplasmic reticulum lumen;GO:0005634//nucleus;GO:0005783//endoplasmic reticulum	GO:0031072//heat shock protein binding;GO:0051082//unfolded protein binding	GO:0006457//protein folding;GO:0016556//mRNA modification	gi|118094879|ref|XM_422682.2|
436	62	196	17.07	52.01	1.60733	<0.0001	<0.0001	GATM	Gallus gallus glycine amidinotransferase (L-arginine:glycine amidinotransferase) (GATM), mRNA	GO:0005743//mitochondrial inner membrane;GO:0005758//mitochondrial intermembrane space	GO:0016813//hydrolase activity, acting on carbon-nitrogen (but not peptide) bonds, in linear amidines;GO:0015068//glycine amidinotransferase activity	GO:0046689//response to mercury ion;GO:0006979//response to oxidative stress;GO:0007584//response to nutrient;GO:0043434//response to peptide hormone stimulus;GO:0009790//embryonic development;GO:0006601//creatine biosynthetic process;GO:0042246//tissue regeneration;GO:0010033//response to organic substance	gi|45382064|ref|NM_204745.1|
437	169	85	46.52	22.55	-1.04472	<0.0001	<0.0001	FBXL5	PREDICTED: Gallus gallus F-box and leucine-rich repeat protein 5 (FBXL5), mRNA	-	-	-	gi|118090671|ref|XM_420776.2|
438	170	82	46.8	21.76	-1.10483	<0.0001	<0.0001	TXNDC11	PREDICTED: Gallus gallus hypothetical LOC416428 (LOC416428), mRNA	GO:0016021//integral to membrane;GO:0005789//endoplasmic reticulum membrane	-	GO:0045454//cell redox homeostasis	gi|118097689|ref|XM_414741.2|
439	81	173	22.3	45.9	1.04145	<0.0001	<0.0001	RBM25	PREDICTED: Gallus gallus hypothetical LOC423250 (LOC423250), mRNA	-	-	-	gi|118091662|ref|XM_421170.2|
440	199	50	54.78	13.27	-2.04548	<0.0001	<0.0001	OAZ2	PREDICTED: Gallus gallus similar to ornithine decarboxylase antizyme 2 (LOC427481), mRNA	-	GO:0008073//ornithine decarboxylase inhibitor activity;GO:0005515//protein binding	GO:0006595//polyamine metabolic process	gi|118095473|ref|XR_026891.1|
441	190	59	52.31	15.66	-1.74	<0.0001	<0.0001	PSMD3	Gallus gallus proteasome (prosome, macropain) 26S subunit, non-ATPase, 3 (PSMD3), mRNA	GO:0000502//proteasome complex;GO:0005829//cytosol	GO:0005515//protein binding;GO:0030234//enzyme regulator activity	GO:0042176//regulation of protein catabolic process;GO:0031145//anaphase-promoting complex-dependent proteasomal ubiquitin-dependent protein catabolic process;GO:0051437//positive regulation of ubiquitin-protein ligase activity during mitotic cell cycle;GO:0051436//negative regulation of ubiquitin-protein ligase activity during mitotic cell cycle	gi|71897124|ref|NM_001031362.1|
442	50	203	13.76	53.86	1.96873	<0.0001	<0.0001	UQCRB	-	-	-	-	gi|118087172|ref|XM_001233285.1|
443	72	180	19.82	47.76	1.26885	<0.0001	<0.0001	LARP1	PREDICTED: Gallus gallus La ribonucleoprotein domain family, member 1 (LARP1), mRNA	-	-	-	gi|118097431|ref|XM_414577.2|
444	217	29	59.74	7.69	-2.95764	<0.0001	<0.0001	P2RX4	Gallus gallus purinergic receptor P2X, ligand-gated ion channel, 4 (P2RX4), mRNA	GO:0043197//dendritic spine;GO:0043025//cell soma;GO:0014069//postsynaptic density;GO:0045177//apical part of cell;GO:0030054//cell junction;GO:0048471//perinuclear region of cytoplasm;GO:0043195//terminal button;GO:0005887//integral to plasma membrane	GO:0005102//receptor binding;GO:0008270//zinc ion binding;GO:0008144//drug binding;GO:0045296//cadherin binding;GO:0046982//protein heterodimerization activity;GO:0001614//purinergic nucleotide receptor activity;GO:0042803//protein homodimerization activity;GO:0004931//ATP-gated cation channel activity;GO:0005507//copper ion binding;GO:0005524//ATP binding	GO:0042118//endothelial cell activation;GO:0010524//positive regulation of calcium ion transport into cytosol;GO:0032308//positive regulation of prostaglandin secretion;GO:0033198//response to ATP;GO:0060079//regulation of excitatory postsynaptic membrane potential;GO:0034405//response to fluid shear stress;GO:0050850//positive regulation of calcium-mediated signaling;GO:0042311//vasodilation;GO:…	gi|45383557|ref|NM_204291.1|
445	81	170	22.3	45.11	1.0164	<0.0001	<0.0001	BCAS2	PREDICTED: Gallus gallus similar to putative spliceosome associated protein (LOC772116), mRNA	-	-	-	gi|118102510|ref|XM_001234002.1|
446	222	23	61.12	6.1	-3.32476	<0.0001	<0.0001	FBXO7	Gallus gallus F-box protein 7 (FBXO7), mRNA	GO:0000151//ubiquitin ligase complex	GO:0005515//protein binding;GO:0004842//ubiquitin-protein ligase activity	GO:0006511//ubiquitin-dependent protein catabolic process;GO:0031647//regulation of protein stability	gi|60302725|ref|NM_001012537.1|
447	53	198	14.59	52.54	1.84844	<0.0001	<0.0001	LOC426296	PREDICTED: Gallus gallus hypothetical LOC426296 (LOC426296), mRNA	GO:0005739//mitochondrion	GO:0005515//protein binding	-	gi|118101427|ref|XM_423958.2|
448	211	34	58.09	9.02	-2.68709	<0.0001	<0.0001	RBP5	PREDICTED: Gallus gallus similar to iota-crystallin (LOC418296), mRNA	-	-	-	gi|118083349|ref|XM_416519.2|
449	167	79	45.97	20.96	-1.13305	<0.0001	<0.0001	RAB12	PREDICTED: Gallus gallus similar to Rab12 protein (LOC421048), misc RNA	-	-	-	gi|118086810|ref|XR_026687.1|
450	50	200	13.76	53.07	1.94742	<0.0001	<0.0001	HBA2	Gallus gallus hemoglobin, alpha 2 (HBA2), mRNA	GO:0005833//hemoglobin complex	GO:0020037//heme binding;GO:0005344//oxygen transporter activity;GO:0019825//oxygen binding	GO:0015671//oxygen transport	gi|52138644|ref|NM_001004375.1|
451	53	196	14.59	52.01	1.83381	<0.0001	<0.0001	LOC425670	PREDICTED: Gallus gallus similar to glucagon receptor (LOC425670), mRNA	-	-	-	gi|118099880|ref|XM_423402.2|
452	63	185	17.34	49.09	1.50133	<0.0001	<0.0001	ADNP	PREDICTED: Gallus gallus similar to activity-dependent neuroprotective protein (LOC419350), mRNA	GO:0005730//nucleolus;GO:0005615//extracellular space	GO:0008270//zinc ion binding;GO:0043565//sequence-specific DNA binding;GO:0005515//protein binding;GO:0003700//transcription factor activity;GO:0003682//chromatin binding	GO:0006355//regulation of transcription, DNA-dependent;GO:0043524//negative regulation of neuron apoptosis	gi|118100916|ref|XM_001232400.1|
453	71	175	19.55	46.43	1.24789	<0.0001	<0.0001	OAF	Gallus gallus OAF homolog (Drosophila) (OAF), mRNA	-	-	-	gi|45383164|ref|NM_204500.1|
454	178	64	49	16.98	-1.52895	<0.0001	<0.0001	FEM1A	PREDICTED: Gallus gallus fem-1 homolog a (C.elegans) (FEM1A), mRNA	-	-	-	gi|118103352|ref|XM_418271.2|
455	68	178	18.72	47.23	1.33512	<0.0001	<0.0001	LOC422090	Gallus gallus LOC422090 (LOC422090), mRNA	-	-	-	gi|57530220|ref|NM_001006423.1|
456	65	181	17.89	48.03	1.42478	<0.0001	<0.0001	TMCO6	PREDICTED: Gallus gallus transmembrane and coiled-coil domains 6 (TMCO6), mRNA	-	-	-	gi|118097167|ref|XM_414468.2|
457	197	44	54.23	11.68	-2.21505	<0.0001	<0.0001	MAP2K1	Gallus gallus mitogen-activated protein kinase kinase 1 (MAP2K1), mRNA	-	-	-	gi|57524825|ref|NM_001005830.1|
458	56	190	15.42	50.42	1.70919	<0.0001	<0.0001	PEX1	PREDICTED: Gallus gallus similar to peroxisome biogenesis disorder protein 1 (LOC420554), mRNA	GO:0005778//peroxisomal membrane;GO:0005829//cytosol	GO:0032403//protein complex binding;GO:0005524//ATP binding;GO:0008022//protein C-terminus binding;GO:0042623//ATPase activity, coupled	GO:0016558//protein import into peroxisome matrix;GO:0060152//microtubule-based peroxisome localization	gi|118085818|ref|XM_418655.2|
459	61	184	16.79	48.82	1.53987	<0.0001	<0.0001	DHFR	PREDICTED: Gallus gallus similar to Dihydrofolate reductase (LOC776339), partial mRNA	GO:0005625//soluble fraction	GO:0004146//dihydrofolate reductase activity;GO:0051871//dihydrofolic acid binding;GO:0050661//NADP or NADPH binding	GO:0046452//dihydrofolate metabolic process;GO:0006730//one-carbon metabolic process;GO:0009165//nucleotide biosynthetic process;GO:0035094//response to nicotine;GO:0055114//oxidation reduction;GO:0006545//glycine biosynthetic process;GO:0046654//tetrahydrofolate biosynthetic process	gi|118119449|ref|XM_001235866.1|
460	184	56	50.65	14.86	-1.76913	<0.0001	<0.0001	RCJMB04_2k24	Gallus gallus similar to serine/threonine protein kinase MASK; STE20-like kinase MST4 (LOC422231), mRNA	-	-	-	gi|71895432|ref|NM_001031117.1|
461	70	174	19.27	46.17	1.2606	<0.0001	<0.0001	PRKAB1	Gallus gallus protein kinase, AMP-activated, beta 1 non-catalytic subunit (PRKAB1), mRNA	GO:0005737//cytoplasm;GO:0005634//nucleus;GO:0031588//AMP-activated protein kinase complex	GO:0004679//AMP-activated protein kinase activity;GO:0019901//protein kinase binding	GO:0006633//fatty acid biosynthetic process;GO:0051291//protein heterooligomerization;GO:0006950//response to stress;GO:0007165//signal transduction;GO:0050790//regulation of catalytic activity	gi|90017717|ref|NM_001039912.1|
462	60	184	16.52	48.82	1.56326	<0.0001	<0.0001	GRHPR	PREDICTED: Gallus gallus similar to MGC82214 protein (LOC426806), mRNA	GO:0005829//cytosol	GO:0031406//carboxylic acid binding;GO:0051287//NAD or NADH binding;GO:0050661//NADP or NADPH binding;GO:0005515//protein binding;GO:0030267//glyoxylate reductase (NADP) activity;GO:0016618//hydroxypyruvate reductase activity;GO:0008465//glycerate dehydrogenase activity	GO:0055114//oxidation reduction;GO:0043648//dicarboxylic acid metabolic process;GO:0007588//excretion	gi|118104638|ref|XM_424417.2|
463	76	167	20.92	44.31	1.08275	<0.0001	<0.0001	MTERFD1	Gallus gallus MTERF domain containing 1 (MTERFD1), mRNA	-	-	-	gi|57530635|ref|NM_001006348.1|
464	71	172	19.55	45.64	1.22313	<0.0001	<0.0001	GLG1	Gallus gallus golgi apparatus protein 1 (GLG1), mRNA	GO:0000139//Golgi membrane;GO:0005797//Golgi medial cisterna;GO:0005886//plasma membrane;GO:0016021//integral to membrane	GO:0005529//sugar binding;GO:0005102//receptor binding	GO:0006886//intracellular protein transport	gi|45382794|ref|NM_205496.1|
465	164	75	45.15	19.9	-1.18196	<0.0001	<0.0001	VPS13D	PREDICTED: Gallus gallus vacuolar protein sorting 13 homolog D (S. cerevisiae) (VPS13D), mRNA	-	-	GO:0008104//protein localization	gi|118101203|ref|XM_417637.2|
466	76	166	20.92	44.05	1.07426	<0.0001	<0.0001	PMPCA	Gallus gallus peptidase (mitochondrial processing) alpha (PMPCA), mRNA	GO:0005743//mitochondrial inner membrane;GO:0005759//mitochondrial matrix	GO:0004222//metalloendopeptidase activity;GO:0005515//protein binding;GO:0008270//zinc ion binding	GO:0006508//proteolysis	gi|57525213|ref|NM_001006197.1|
467	182	56	50.1	14.86	-1.75338	<0.0001	<0.0001	LOC426097	PREDICTED: Gallus gallus hypothetical gene supported by CR353580; CR391109 (LOC426097), mRNA	-	-	-	gi|118084154|ref|XM_430357.2|
468	181	57	49.83	15.12	-1.72056	<0.0001	<0.0001	HNMT	PREDICTED: Gallus gallus histamine N-methyltransferase (HNMT), mRNA	-	GO:0046539//histamine N-methyltransferase activity	GO:0001505//regulation of neurotransmitter levels;GO:0007585//respiratory gaseous exchange	gi|118093866|ref|XM_422143.2|
469	167	71	45.97	18.84	-1.28689	<0.0001	<0.0001	TRA2B	Gallus gallus splicing factor, arginine/serine-rich 10 (transformer 2 homolog, Drosophila) (SFRS10), mRNA	GO:0005634//nucleus	GO:0031202;GO:0003723//RNA binding;GO:0005515//protein binding;GO:0000166//nucleotide binding	GO:0000398//nuclear mRNA splicing, via spliceosome;GO:0000302//response to reactive oxygen species	gi|45382746|ref|NM_204678.1|
470	78	163	21.47	43.25	1.01038	<0.0001	<0.0001	CNOT1	PREDICTED: Gallus gallus CCR4-NOT transcription complex, subunit 1 (CNOT1), mRNA	-	GO:0005515//protein binding	GO:0006355//regulation of transcription, DNA-dependent	gi|118096203|ref|XM_414043.2|
471	204	32	56.16	8.49	-2.72571	<0.0001	<0.0001	C6orf115	PREDICTED: Gallus gallus hypothetical protein LOC770205 (LOC770205), mRNA	-	-	-	gi|118088490|ref|XM_001233536.1|
472	24	218	6.61	57.84	3.12935	<0.0001	<0.0001	MICAL2	PREDICTED: Gallus gallus similar to KIAA0750 protein (LOC423031), mRNA	GO:0005856//cytoskeleton;GO:0005737//cytoplasm	GO:0004497//monooxygenase activity;GO:0008270//zinc ion binding	GO:0008152//metabolic process	gi|118091182|ref|XR_026858.1|
473	182	54	50.1	14.33	-1.80577	<0.0001	<0.0001	LOC771974	PREDICTED: Gallus gallus similar to Cytochrome P450 4A2 precursor (CYPIVA2) (Lauric acid omega-hydroxylase) (P450-LA-omega 2) (P450 K-5) (P-450 K-2) (LOC771974), mRNA	GO:0005792//microsome	GO:0008393//fatty acid (omega-1)-hydroxylase activity;GO:0008391//arachidonic acid monooxygenase activity;GO:0050544//arachidonic acid binding	GO:0042537;GO:0019369//arachidonic acid metabolic process;GO:0043651//linoleic acid metabolic process;GO:0009725//response to hormone stimulus;GO:0048252//lauric acid metabolic process;GO:0042493//response to drug;GO:0046456//icosanoid biosynthetic process	gi|118094612|ref|XM_001235179.1|
474	186	49	51.2	13	-1.97763	<0.0001	<0.0001	-	Gallus gallus fatty acid binding protein 7, brain (FABP7), mRNA	GO:0005737//cytoplasm;GO:0043025//cell soma;GO:0042995//cell projection	GO:0008289//lipid binding;GO:0005215//transporter activity	GO:0060134//prepulse inhibition;GO:0008285//negative regulation of cell proliferation;GO:0006810//transport;GO:0022008//neurogenesis;GO:0021846//cell proliferation in forebrain	gi|45384319|ref|NM_205308.1|
475	67	172	18.44	45.64	1.30746	<0.0001	<0.0001	HERPUD2	PREDICTED: Gallus gallus similar to HERPUD2 protein (LOC420742), mRNA	-	-	GO:0007283//spermatogenesis	gi|118086056|ref|XM_418840.2|
476	75	163	20.65	43.25	1.06656	<0.0001	<0.0001	NDUFB3	-	-	-	-	gi|118093411|ref|XM_001232007.1|
477	177	57	48.73	15.12	-1.68835	<0.0001	<0.0001	LOC771098	PREDICTED: Gallus gallus similar to glutaryl-Coenzyme A dehydrogenase (LOC771098), mRNA	GO:0005743//mitochondrial inner membrane	GO:0004361//glutaryl-CoA dehydrogenase activity;GO:0009055//electron carrier activity;GO:0050660//FAD binding	GO:0008152//metabolic process	gi|118111165|ref|XM_001231725.1|
478	65	173	17.89	45.9	1.35934	<0.0001	<0.0001	ADM	PREDICTED: Gallus gallus adrenomedullin (ADM), mRNA	GO:0005615//extracellular space;GO:0005737//cytoplasm;GO:0005625//soluble fraction	-	GO:0032496//response to lipopolysaccharide;GO:0009611//response to wounding;GO:0006701//progesterone biosynthetic process;GO:0019933//cAMP-mediated signaling;GO:0007267//cell-cell signaling;GO:0032868//response to insulin stimulus;GO:0031100//organ regeneration;GO:0007507//heart development;GO:0010033//response to organic substance;GO:0007204//elevation of cytosolic calcium ion concentration;GO:0…	gi|118091225|ref|XM_420975.2|
479	168	66	46.25	17.51	-1.40127	<0.0001	<0.0001	ETF1	PREDICTED: Gallus gallus eukaryotic translation termination factor 1 (ETF1), mRNA	GO:0005737//cytoplasm	GO:0016149//translation release factor activity, codon specific;GO:0003723//RNA binding;GO:0005515//protein binding;GO:0043022//ribosome binding	GO:0006449//regulation of translational termination	gi|118097221|ref|XM_414511.2|
480	168	66	46.25	17.51	-1.40127	<0.0001	<0.0001	MGLL	PREDICTED: Gallus gallus monoglyceride lipase (MGLL), mRNA	GO:0045202//synapse	GO:0047372//acylglycerol lipase activity;GO:0004622//lysophospholipase activity	GO:0006954//inflammatory response;GO:0006629//lipid metabolic process	gi|118096871|ref|XM_414365.2|
481	66	171	18.17	45.37	1.32018	<0.0001	<0.0001	ZNFX1	PREDICTED: Gallus gallus similar to KIAA1404 protein (LOC419218), mRNA	GO:0044424//intracellular part	GO:0046872//metal ion binding;GO:0000166//nucleotide binding	GO:0006412//translation;GO:0016070//RNA metabolic process	gi|118100643|ref|XM_417395.2|
482	60	177	16.52	46.97	1.50753	<0.0001	<0.0001	C6orf113	PREDICTED: Gallus gallus similar to Chromosome 6 open reading frame 113 (LOC421739), mRNA	-	-	-	gi|118088646|ref|XM_419771.2|
483	184	48	50.65	12.74	-1.9912	<0.0001	<0.0001	RCJMB04_20k13	Gallus gallus similar to C6orf37 (LOC421845), mRNA	-	-	-	gi|71895016|ref|NM_001031085.1|
484	161	70	44.32	18.57	-1.25498	<0.0001	<0.0001	BDH2	PREDICTED: Gallus gallus 3-hydroxybutyrate dehydrogenase, type 2 (BDH2), mRNA	GO:0005739//mitochondrion	GO:0003858//3-hydroxybutyrate dehydrogenase activity;GO:0051287//NAD or NADH binding	GO:0055114//oxidation reduction;GO:0006635//fatty acid beta-oxidation	gi|118090423|ref|XM_420669.2|
485	202	27	55.61	7.16	-2.95731	<0.0001	<0.0001	SFT2D2	PREDICTED: Gallus gallus SFT2 domain containing 2 (SFT2D2), mRNA	GO:0016021//integral to membrane	-	GO:0015031//protein transport	gi|118083557|ref|XM_416592.2|
486	53	181	14.59	48.03	1.71896	<0.0001	<0.0001	FASN	Gallus gallus fatty acid synthase (FASN), mRNA	GO:0005829//cytosol;GO:0042587//glycogen granule;GO:0005794//Golgi apparatus	GO:0004319//enoyl-[acyl-carrier-protein] reductase (NADPH, B-specific) activity;GO:0016829//lyase activity;GO:0004314//[acyl-carrier-protein] S-malonyltransferase activity;GO:0042802//identical protein binding;GO:0004320//oleoyl-[acyl-carrier-protein] hydrolase activity;GO:0004316//3-oxoacyl-[acyl-carrier-protein] reductase activity;GO:0004315//3-oxoacyl-[acyl-carrier-protein] synthase activity;G…	GO:0008610//lipid biosynthetic process	gi|45384051|ref|NM_205155.1|
487	42	192	11.56	50.95	2.13994	<0.0001	<0.0001	LOC422106	PREDICTED: Gallus gallus hypothetical LOC422106 (LOC422106), mRNA	-	-	-	gi|118099919|ref|XM_429916.2|
488	75	157	20.65	41.66	1.01252	<0.0001	<0.0001	HMGN3	Gallus gallus high mobility group nucleosomal binding domain 3 (HMGN3), mRNA	-	GO:0005488//binding	-	gi|55742645|ref|NM_001006412.1|
489	70	162	19.27	42.99	1.15764	<0.0001	<0.0001	-	Gallus gallus vacuolar protein sorting 4 homolog B (S. cerevisiae) (VPS4B), mRNA	GO:0005829//cytosol;GO:0005764//lysosome;GO:0031902//late endosome membrane;GO:0005774//vacuolar membrane;GO:0005769//early endosome;GO:0005634//nucleus	GO:0042623//ATPase activity, coupled;GO:0008022//protein C-terminus binding;GO:0005524//ATP binding	GO:0033993//response to lipid;GO:0006813//potassium ion transport;GO:0032367//intracellular cholesterol transport;GO:0006200//ATP catabolic process;GO:0007032//endosome organization;GO:0032510//endosome to lysosome transport via multivesicular body sorting pathway	gi|57530452|ref|NM_001006378.1|
490	54	178	14.87	47.23	1.6673	<0.0001	<0.0001	CPN1	-	-	-	-	gi|118092860|ref|XM_001231835.1|
491	173	54	47.63	14.33	-1.73283	<0.0001	<0.0001	C6orf62	PREDICTED: Gallus gallus similar to cDNA sequence BC005537 (LOC421005), mRNA	GO:0005622//intracellular	-	-	gi|118086640|ref|XM_419091.2|
492	67	163	18.44	43.25	1.22986	<0.0001	<0.0001	NOTCH1	PREDICTED: Gallus gallus Notch homolog 1, translocation-associated (Drosophila) (NOTCH1), mRNA	GO:0005794//Golgi apparatus;GO:0005887//integral to plasma membrane;GO:0005634//nucleus	GO:0005515//protein binding;GO:0016563//transcription activator activity;GO:0043565//sequence-specific DNA binding;GO:0003700//transcription factor activity;GO:0031490//chromatin DNA binding	GO:0007492//endoderm development;GO:0030324//lung development;GO:0048709//oligodendrocyte differentiation;GO:0042640//anagen;GO:0042246//tissue regeneration;GO:0001837//epithelial to mesenchymal transition;GO:0035116//embryonic hindlimb morphogenesis;GO:0007507//heart development;GO:0007409//axonogenesis;GO:0007283//spermatogenesis;GO:0046533//negative regulation of photoreceptor cell differentia…	gi|118099402|ref|XM_415420.2|
493	160	66	44.05	17.51	-1.33096	<0.0001	<0.0001	NDUFB1	PREDICTED: Gallus gallus similar to putative NADH dehydrogenase (ubiquinone) 1 beta subcomplex 1 (LOC423415), mRNA	GO:0005743//mitochondrial inner membrane;GO:0016021//integral to membrane	GO:0003954//NADH dehydrogenase activity	GO:0006810//transport;GO:0022900//electron transport chain	gi|118092093|ref|XM_421325.2|
494	50	180	13.76	47.76	1.79532	<0.0001	<0.0001	RCJMB04_1h22	Gallus gallus adaptor-related protein complex 3, mu 1 subunit (AP3M1), mRNA	-	-	-	gi|71895032|ref|NM_001031227.1|
495	70	159	19.27	42.19	1.13054	<0.0001	<0.0001	MRPL14	PREDICTED: Gallus gallus mitochondrial ribosomal protein L14 (MRPL14), mRNA	GO:0005840//ribosome;GO:0005739//mitochondrion	GO:0003735//structural constituent of ribosome	GO:0006412//translation	gi|118087996|ref|XM_419494.2|
496	58	168	15.97	44.58	1.48103	<0.0001	<0.0001	PACSIN2	Gallus gallus protein kinase C and casein kinase substrate in neurons 2 (PACSIN2), mRNA	GO:0030054//cell junction;GO:0031410//cytoplasmic vesicle;GO:0005829//cytosol;GO:0005802//trans-Golgi network	GO:0016301//kinase activity;GO:0008092//cytoskeletal protein binding;GO:0005215//transporter activity	GO:0007165//signal transduction;GO:0045806//negative regulation of endocytosis;GO:0030036//actin cytoskeleton organization	gi|45384167|ref|NM_205089.1|
497	202	18	55.61	4.78	-3.54026	<0.0001	<0.0001	VDAC1	Gallus gallus voltage-dependent anion channel 1 (VDAC1), mRNA	GO:0005743//mitochondrial inner membrane;GO:0042645//mitochondrial nucleoid;GO:0005741//mitochondrial outer membrane;GO:0046930//pore complex;GO:0005886//plasma membrane	GO:0005515//protein binding;GO:0008308//voltage-gated anion channel activity;GO:0000166//nucleotide binding	GO:0006915//apoptosis;GO:0007612//learning;GO:0007270//nerve-nerve synaptic transmission;GO:0006820//anion transport;GO:0006851//mitochondrial calcium ion transport;GO:0044419//interspecies interaction between organisms;GO:0001662//behavioral fear response	gi|76443695|ref|NM_001033869.1|
498	161	60	44.32	15.92	-1.47712	<0.0001	<0.0001	MATR3	Gallus gallus matrin 3 (MATR3), mRNA	GO:0005637//nuclear inner membrane	GO:0003676//nucleic acid binding;GO:0005515//protein binding;GO:0008270//zinc ion binding;GO:0000166//nucleotide binding;GO:0005198//structural molecule activity	-	gi|45383821|ref|NM_204147.1|
499	43	182	11.84	48.29	2.02806	<0.0001	<0.0001	LOC426015	PREDICTED: Gallus gallus hypothetical LOC426015 (LOC426015), partial mRNA	-	-	-	gi|118111400|ref|XM_423694.2|
500	180	39	49.55	10.35	-2.25925	<0.0001	<0.0001	TMC5	PREDICTED: Gallus gallus similar to Transmembrane channel-like gene family 5 (LOC416611), mRNA	-	-	-	gi|118098031|ref|XM_414913.2|
501	148	72	40.74	19.1	-1.09287	<0.0001	<0.0001	GLO1	PREDICTED: Gallus gallus glyoxalase I (GLO1), mRNA	GO:0005737//cytoplasm;GO:0005625//soluble fraction	GO:0008270//zinc ion binding;GO:0004462//lactoylglutathione lyase activity	GO:0009438//methylglyoxal metabolic process;GO:0005975//carbohydrate metabolic process;GO:0006749//glutathione metabolic process;GO:0006916//anti-apoptosis	gi|118088043|ref|XM_419481.2|
502	55	168	15.14	44.58	1.55803	<0.0001	<0.0001	RCJMB04_20e15	Gallus gallus potassium channel tetramerisation domain containing 9 (KCTD9), mRNA	GO:0008076//voltage-gated potassium channel complex	GO:0005249//voltage-gated potassium channel activity;GO:0005515//protein binding	GO:0006813//potassium ion transport	gi|61098190|ref|NM_001012839.1|
503	185	33	50.93	8.76	-2.53951	<0.0001	<0.0001	SLC35D1	PREDICTED: Gallus gallus hypothetical LOC424703 (LOC424703), mRNA	GO:0030176//integral to endoplasmic reticulum membrane;GO:0000139//Golgi membrane	GO:0005463//UDP-N-acetylgalactosamine transmembrane transporter activity;GO:0005351//sugar:hydrogen symporter activity	GO:0015789//UDP-N-acetylgalactosamine transport;GO:0030206//chondroitin sulfate biosynthetic process	gi|118094754|ref|XM_422532.2|
504	49	174	13.49	46.17	1.77507	<0.0001	<0.0001	MAP2K1IP1	Gallus gallus mitogen-activated protein kinase kinase 1 interacting protein 1 (MAP2K1IP1), mRNA	GO:0031902//late endosome membrane	GO:0019209//kinase activator activity;GO:0005515//protein binding	GO:0000186//activation of MAPKK activity	gi|57529555|ref|NM_001006559.1|
505	65	155	17.89	41.13	1.20104	<0.0001	<0.0001	CWC15	-	-	-	-	gi|118085124|ref|XM_001234235.1|
506	149	66	41.02	17.51	-1.22815	<0.0001	<0.0001	GNAS	-	-	-	-	gi|118100849|ref|XM_417485.2|
507	59	159	16.24	42.19	1.37735	<0.0001	<0.0001	-	Gallus gallus CCCTC-binding factor (zinc finger protein) (CTCF), mRNA	GO:0005634//nucleus	GO:0008270//zinc ion binding;GO:0003714//transcription corepressor activity;GO:0003700//transcription factor activity;GO:0003702//RNA polymerase II transcription factor activity	GO:0010216//maintenance of DNA methylation;GO:0000122//negative regulation of transcription from RNA polymerase II promoter;GO:0009048//dosage compensation, by inactivation of X chromosome;GO:0045786//negative regulation of cell cycle;GO:0045893//positive regulation of transcription, DNA-dependent;GO:0006349//genetic imprinting	gi|70608159|ref|NM_205332.3|
508	151	61	41.57	16.19	-1.36044	<0.0001	<0.0001	TBC1D16	PREDICTED: Gallus gallus hypothetical protein LOC768712 (LOC768712), mRNA	-	-	-	gi|118099848|ref|XM_001231438.1|
509	69	146	19	38.74	1.02782	<0.0001	<0.0001	TRAPPC4	Gallus gallus trafficking protein particle complex 4 (TRAPPC4), mRNA	GO:0030054//cell junction;GO:0030425//dendrite;GO:0008021//synaptic vesicle;GO:0030008//TRAPP complex;GO:0005795//Golgi stack;GO:0045211//postsynaptic membrane;GO:0005783//endoplasmic reticulum	GO:0005515//protein binding	GO:0016358//dendrite development;GO:0006888//ER to Golgi vesicle-mediated transport;GO:0045212//neurotransmitter receptor biosynthetic process	gi|57530485|ref|NM_001006320.1|
510	163	48	44.87	12.74	-1.81639	<0.0001	<0.0001	SS18L2	PREDICTED: Gallus gallus similar to LSM14 homolog A (SCD6, S. cerevisiae) (LOC769135), mRNA	-	-	-	gi|118096416|ref|XM_001231860.1|
511	151	60	41.57	15.92	-1.3847	<0.0001	<0.0001	RDH14	PREDICTED: Gallus gallus retinol dehydrogenase 14 (all-trans/9-cis/11-cis) (RDH14), mRNA	GO:0005783//endoplasmic reticulum	GO:0003824//catalytic activity	GO:0008152//metabolic process	gi|118089049|ref|XM_419965.2|
512	145	66	39.92	17.51	-1.18893	<0.0001	<0.0001	CASP9	PREDICTED: Gallus gallus caspase 9, apoptosis-related cysteine peptidase (CASP9), mRNA	GO:0005829//cytosol;GO:0005625//soluble fraction;GO:0005634//nucleus	GO:0008047//enzyme activator activity;GO:0004197//cysteine-type endopeptidase activity;GO:0005515//protein binding	GO:0009411//response to UV;GO:0006917//induction of apoptosis;GO:0043525//positive regulation of neuron apoptosis;GO:0008635//activation of caspase activity by cytochrome c;GO:0006508//proteolysis;GO:0006974//response to DNA damage stimulus	gi|118101151|ref|XM_424580.2|
513	140	71	38.54	18.84	-1.03256	<0.0001	<0.0001	EEF1A1	Gallus gallus eukaryotic translation elongation factor 1 alpha 1 (EEF1A1), mRNA	GO:0005829//cytosol;GO:0005853//eukaryotic translation elongation factor 1 complex;GO:0005634//nucleus	GO:0003746//translation elongation factor activity;GO:0005515//protein binding;GO:0003924//GTPase activity;GO:0005525//GTP binding	GO:0006414//translational elongation;GO:0006916//anti-apoptosis	gi|54020686|ref|NM_204157.2|
514	148	61	40.74	16.19	-1.33134	<0.0001	<0.0001	CDK5RAP1	PREDICTED: Gallus gallus CDK5 regulatory subunit associated protein 1 (CDK5RAP1), mRNA	-	-	-	gi|118100801|ref|XM_417464.2|
515	142	67	39.09	17.78	-1.13654	<0.0001	<0.0001	RCJMB04_6h13	Gallus gallus suppression of tumorigenicity 13 (colon carcinoma) (Hsp70 interacting protein) (ST13), mRNA	GO:0005737//cytoplasm	GO:0030674//protein binding, bridging	GO:0006457//protein folding	gi|71896902|ref|NM_001030757.1|
516	140	69	38.54	18.31	-1.07372	<0.0001	<0.0001	RCJMB04_30k7	Gallus gallus strawberry notch homolog 1 (Drosophila) (SBNO1), mRNA	-	-	-	gi|71895494|ref|NM_001031469.1|
517	138	71	37.99	18.84	-1.01182	<0.0001	<0.0001	-	Gallus gallus muscleblind-like (Drosophila) (MBNL1), mRNA	-	-	-	gi|71896962|ref|NM_001031322.1|
518	162	46	44.6	12.21	-1.86898	<0.0001	<0.0001	SEC31B	PREDICTED: Gallus gallus Sec31 homolog B (S. cerevisiae) (SEC31B), mRNA	GO:0005737//cytoplasm	-	-	gi|118092707|ref|XM_001232875.1|
519	148	59	40.74	15.66	-1.37936	<0.0001	<0.0001	AGXT2	PREDICTED: Gallus gallus hypothetical LOC431666 (LOC431666), mRNA	GO:0005739//mitochondrion	GO:0030170//pyridoxal phosphate binding;GO:0008453//alanine-glyoxylate transaminase activity;GO:0047305//(R)-3-amino-2-methylpropionate-pyruvate transaminase activity	-	gi|118103713|ref|XM_429219.2|
520	66	144	18.17	38.21	1.07239	<0.0001	<0.0001	AGA	Gallus gallus aspartylglucosaminidase (AGA), mRNA	GO:0005764//lysosome	GO:0043621//protein self-association;GO:0003948//N4-(beta-N-acetylglucosaminyl)-L-asparaginase activity	GO:0006517//protein deglycosylation;GO:0051604//protein maturation	gi|57530109|ref|NM_001006445.1|
521	57	153	15.69	40.6	1.37163	<0.0001	<0.0001	CTSA	Gallus gallus protective protein for beta-galactosidase (galactosialidosis) (PPGB), mRNA	GO:0005764//lysosome;GO:0005783//endoplasmic reticulum;GO:0005739//mitochondrion	GO:0004185//serine-type carboxypeptidase activity;GO:0008047//enzyme activator activity;GO:0005515//protein binding	GO:0006886//intracellular protein transport;GO:0006508//proteolysis	gi|71895602|ref|NM_001031491.1|
522	145	61	39.92	16.19	-1.30201	<0.0001	<0.0001	MIA3	PREDICTED: Gallus gallus similar to C219-reactive peptide (FLJ39207) (LOC421337), mRNA	-	GO:0005515//protein binding	GO:0042060//wound healing;GO:0030336//negative regulation of cell migration;GO:0002687//positive regulation of leukocyte migration;GO:0007162//negative regulation of cell adhesion	gi|118087852|ref|XM_419399.2|
523	162	42	44.6	11.14	-2.00129	<0.0001	<0.0001	ADRA1B	PREDICTED: Gallus gallus adrenergic, alpha-1B-, receptor (ADRA1B), mRNA	GO:0000299//integral to membrane of membrane fraction;GO:0005887//integral to plasma membrane	GO:0004937//alpha1-adrenergic receptor activity	GO:0001987//vasoconstriction of artery involved in baroreceptor response to lowering of systemic arterial blood pressure;GO:0007267//cell-cell signaling;GO:0007626//locomotory behavior;GO:0001975//response to amphetamine;GO:0008542//visual learning;GO:0035265//organ growth;GO:0007204//elevation of cytosolic calcium ion concentration;GO:0001996//positive regulation of heart rate by epinephrine-nor…	gi|118097267|ref|XM_414483.2|
524	59	147	16.24	39.01	1.26429	<0.0001	<0.0001	USP16	PREDICTED: Gallus gallus similar to ubiquitin specific protease 16 (LOC418485), mRNA	GO:0005737//cytoplasm	GO:0004843//ubiquitin-specific protease activity;GO:0004197//cysteine-type endopeptidase activity	GO:0007049//cell cycle	gi|118083791|ref|XM_416693.2|
525	42	164	11.56	43.52	1.91254	<0.0001	<0.0001	-	Gallus gallus eukaryotic translation initiation factor 4 gamma, 2 (EIF4G2), mRNA	GO:0016281//eukaryotic translation initiation factor 4F complex	GO:0005515//protein binding;GO:0003743//translation initiation factor activity	GO:0007050//cell cycle arrest;GO:0006446//regulation of translational initiation;GO:0008219//cell death;GO:0016070//RNA metabolic process	gi|112818579|ref|NM_001043349.1|
526	61	144	16.79	38.21	1.18635	<0.0001	<0.0001	RARS	Gallus gallus arginyl-tRNA synthetase (RARS), mRNA	GO:0005625//soluble fraction;GO:0005730//nucleolus;GO:0005737//cytoplasm	GO:0005524//ATP binding;GO:0005515//protein binding;GO:0004814//arginine-tRNA ligase activity	GO:0006420//arginyl-tRNA aminoacylation	gi|71895354|ref|NM_001030607.1|
527	52	153	14.32	40.6	1.50345	<0.0001	<0.0001	LOC430910	PREDICTED: Gallus gallus similar to general transcription factor (LOC430910), mRNA	GO:0005634//nucleus	GO:0003702//RNA polymerase II transcription factor activity;GO:0005515//protein binding	GO:0001701//in utero embryonic development;GO:0006366//transcription from RNA polymerase II promoter;GO:0006355//regulation of transcription, DNA-dependent	gi|118121341|ref|XM_428462.2|
528	66	138	18.17	36.62	1.01107	<0.0001	<0.0001	CSRP1	Gallus gallus cysteine and glycine-rich protein 1 (CSRP1), mRNA	GO:0005737//cytoplasm;GO:0015629//actin cytoskeleton	GO:0005515//protein binding;GO:0008270//zinc ion binding	GO:0007399//nervous system development;GO:0030036//actin cytoskeleton organization	gi|45382596|ref|NM_205248.1|
529	133	67	36.61	17.78	-1.04198	<0.0001	<0.0001	DERL1	Gallus gallus Der1-like domain family, member 1 (DERL1), mRNA	-	-	-	gi|57530645|ref|NM_001006350.1|
530	53	149	14.59	39.54	1.43833	<0.0001	<0.0001	PARVB	PREDICTED: Gallus gallus similar to beta-parvin (LOC418235), mRNA	GO:0030018//Z disc;GO:0005856//cytoskeleton;GO:0030054//cell junction	GO:0003779//actin binding	GO:0007155//cell adhesion;GO:0008016//regulation of heart contraction	gi|118083155|ref|XM_416459.2|
531	170	27	46.8	7.16	-2.70848	<0.0001	<0.0001	ZC3HAV1	Gallus gallus zinc finger CCCH-type, antiviral 1 (ZC3HAV1), mRNA	GO:0005634//nucleus	GO:0003950//NAD+ ADP-ribosyltransferase activity	-	gi|61098417|ref|NM_001012938.1|
532	34	168	9.36	44.58	2.25182	<0.0001	<0.0001	PIP5K1A	PREDICTED: Gallus gallus similar to PSMD4P2 protein (LOC429983), mRNA	GO:0005886//plasma membrane	GO:0016308//1-phosphatidylinositol-4-phosphate 5-kinase activity;GO:0005515//protein binding	GO:0046488//phosphatidylinositol metabolic process	gi|118102230|ref|XM_427539.2|
533	141	57	38.82	15.12	-1.36034	<0.0001	<0.0001	TMEM208	PREDICTED: Gallus gallus engulfment and cell motility 3 (ELMO3), mRNA	GO:0016021//integral to membrane	-	-	gi|118096139|ref|XM_001232678.1|
534	137	61	37.72	16.19	-1.22023	<0.0001	<0.0001	NARG1	PREDICTED: Gallus gallus NMDA receptor regulated 1 (NARG1), mRNA	-	-	-	gi|118089898|ref|XM_420407.2|
535	135	63	37.16	16.72	-1.15218	<0.0001	<0.0001	PRPF38B	PREDICTED: Gallus gallus hypothetical protein LOC768611 (LOC768611), mRNA	-	-	-	gi|118093985|ref|XM_001231649.1|
536	174	22	47.9	5.84	-3.03599	<0.0001	<0.0001	CALML4	PREDICTED: Gallus gallus similar to Calmodulin-like 4 (LOC427515), mRNA	-	GO:0005509//calcium ion binding	-	gi|118096004|ref|XM_425089.2|
537	145	52	39.92	13.8	-1.53244	<0.0001	<0.0001	HPCAL1	Gallus gallus hippocalcin-like 1 (HPCAL1), mRNA	-	GO:0005515//protein binding;GO:0005509//calcium ion binding	-	gi|46048730|ref|NM_205234.1|
538	141	56	38.82	14.86	-1.38537	<0.0001	<0.0001	RCJMB04_4k14	Gallus gallus threonyl-tRNA synthetase (TARS), mRNA	GO:0005737//cytoplasm	GO:0004829//threonine-tRNA ligase activity;GO:0005524//ATP binding;GO:0042803//protein homodimerization activity	GO:0006435//threonyl-tRNA aminoacylation	gi|71895374|ref|NM_001031447.1|
539	134	63	36.89	16.72	-1.14165	<0.0001	<0.0001	SIVA1	PREDICTED: Gallus gallus CD27-binding (Siva) protein (LOC423493), mRNA	GO:0005737//cytoplasm;GO:0005634//nucleus	GO:0046872//metal ion binding;GO:0032813//tumor necrosis factor receptor superfamily binding	GO:0043065//positive regulation of apoptosis;GO:0065009	gi|118092077|ref|XM_421397.2|
540	49	151	13.49	40.07	1.57063	<0.0001	<0.0001	TRMT2A	PREDICTED: Gallus gallus similar to HpaII tiny fragments locus 9C (LOC416786), mRNA	GO:0005737//cytoplasm;GO:0005634//nucleus	GO:0003723//RNA binding;GO:0008173//RNA methyltransferase activity;GO:0000166//nucleotide binding	GO:0006396//RNA processing	gi|118098388|ref|XM_415080.2|
541	62	136	17.07	36.09	1.08014	<0.0001	<0.0001	SEMA4B	PREDICTED: Gallus gallus similar to Sema4b-prov protein (LOC415582), mRNA	-	-	-	gi|118096036|ref|XM_413950.2|
542	142	53	39.09	14.06	-1.4752	<0.0001	<0.0001	RCJMB04_19j12	Gallus gallus similar to 2-oxoglutarate dehydrogenase E1 component, mitochondrial precursor (Alpha-ketoglutarate dehydrogenase) (LOC426429), mRNA	GO:0005759//mitochondrial matrix;GO:0031966//mitochondrial membrane	GO:0004591//oxoglutarate dehydrogenase (succinyl-transferring) activity;GO:0034602//oxoglutarate dehydrogenase (NAD+) activity;GO:0030976//thiamin pyrophosphate binding	GO:0055114//oxidation reduction;GO:0006096//glycolysis	gi|71897292|ref|NM_001031382.1|
543	156	37	42.95	9.82	-2.12886	<0.0001	<0.0001	LECT2	Gallus gallus leukocyte cell-derived chemotaxin 2 (LECT2), mRNA	GO:0005737//cytoplasm;GO:0005615//extracellular space	-	GO:0006935//chemotaxis;GO:0001501//skeletal system development;GO:0030178//negative regulation of Wnt receptor signaling pathway	gi|45382702|ref|NM_205478.1|
544	152	39	41.84	10.35	-2.01525	<0.0001	<0.0001	RCJMB04_1j7	Gallus gallus acidic (leucine-rich) nuclear phosphoprotein 32 family, member B (ANP32B), mRNA	GO:0016363//nuclear matrix;GO:0005783//endoplasmic reticulum;GO:0048471//perinuclear region of cytoplasm	GO:0005515//protein binding	GO:0006913//nucleocytoplasmic transport;GO:0006355//regulation of transcription, DNA-dependent	gi|71896360|ref|NM_001030934.1|
545	141	49	38.82	13	-1.57829	<0.0001	<0.0001	PLEKHC1	-	-	-	-	gi|118092232|ref|XM_001235202.1|
546	126	64	34.69	16.98	-1.03068	<0.0001	<0.0001	MBP	Gallus gallus myelin basic protein (MBP), mRNA	GO:0005737//cytoplasm;GO:0043025//cell soma;GO:0033269//internode region of axon;GO:0043209//myelin sheath;GO:0005634//nucleus	GO:0019911//structural constituent of myelin sheath	GO:0007417//central nervous system development;GO:0007268//synaptic transmission;GO:0042552//myelination;GO:0006955//immune response	gi|45384133|ref|NM_205280.1|
547	45	148	12.39	39.27	1.66425	<0.0001	<0.0001	COMMD7	PREDICTED: Gallus gallus COMM domain containing 7 (COMMD7), mRNA	-	GO:0051059//NF-kappaB binding	GO:0033209//tumor necrosis factor-mediated signaling pathway;GO:0016481//negative regulation of transcription;GO:0032088//negative regulation of NF-kappaB transcription factor activity	gi|118100788|ref|XM_417459.2|
548	36	157	9.91	41.66	2.07171	<0.0001	<0.0001	EML4	PREDICTED: Gallus gallus similar to Eml4 protein (LOC771345), mRNA	GO:0005737//cytoplasm;GO:0005874//microtubule	GO:0005515//protein binding	GO:0007067//mitosis;GO:0007017//microtubule-based process	gi|118087935|ref|XM_001233826.1|
549	134	55	36.89	14.59	-1.33825	<0.0001	<0.0001	ITPRIPL2	PREDICTED: Gallus gallus hypothetical protein LOC771589 (LOC771589), mRNA	-	-	-	gi|118098026|ref|XM_001234850.1|
550	58	133	15.97	35.29	1.1439	<0.0001	<0.0001	PLOD1	Gallus gallus procollagen-lysine 1, 2-oxoglutarate 5-dioxygenase 1 (PLOD1), mRNA	GO:0005625//soluble fraction;GO:0030867//rough endoplasmic reticulum membrane	GO:0008198//ferrous iron binding;GO:0042277//peptide binding;GO:0016702//oxidoreductase activity, acting on single donors with incorporation of molecular oxygen, incorporation of two atoms of oxygen;GO:0008475//procollagen-lysine 5-dioxygenase activity;GO:0031418//L-ascorbic acid binding;GO:0042803//protein homodimerization activity	GO:0001666//response to hypoxia;GO:0055114//oxidation reduction;GO:0008544//epidermis development;GO:0017185//peptidyl-lysine hydroxylation;GO:0046947//hydroxylysine biosynthetic process	gi|54111424|ref|NM_001005618.1|
551	43	148	11.84	39.27	1.72976	<0.0001	<0.0001	AGPAT2	PREDICTED: Gallus gallus hypothetical protein LOC772114 (LOC772114), mRNA	GO:0044444//cytoplasmic part	GO:0008415//acyltransferase activity	GO:0008152//metabolic process	gi|118099398|ref|XM_001235299.1|
552	39	151	10.74	40.07	1.89953	<0.0001	<0.0001	ARPC1A	PREDICTED: Gallus gallus hypothetical protein LOC770269 (LOC770269), mRNA	GO:0005885//Arp2/3 protein complex;GO:0005737//cytoplasm	GO:0003779//actin binding	GO:0030833//regulation of actin filament polymerization	gi|118097825|ref|XM_001233050.1|
553	61	128	16.79	33.96	1.01623	<0.0001	<0.0001	STK10	PREDICTED: Gallus gallus similar to protein kinase (LOC416204), mRNA	-	GO:0004674//protein serine/threonine kinase activity;GO:0000166//nucleotide binding	GO:0006468//protein amino acid phosphorylation	gi|118097317|ref|XM_414529.2|
554	57	132	15.69	35.03	1.15875	<0.0001	<0.0001	GALNT11	PREDICTED: Gallus gallus similar to N-acetylgalactosaminyltransferase (LOC420436), mRNA	GO:0000139//Golgi membrane;GO:0016021//integral to membrane	GO:0004653//polypeptide N-acetylgalactosaminyltransferase activity;GO:0005529//sugar binding;GO:0030145//manganese ion binding;GO:0005509//calcium ion binding	-	gi|118085565|ref|XM_418541.2|
555	45	144	12.39	38.21	1.62477	<0.0001	<0.0001	RBX1	PREDICTED: Gallus gallus ring-box 1 (RBX1), mRNA	GO:0005829//cytosol;GO:0019005//SCF ubiquitin ligase complex;GO:0030891//VCB complex;GO:0005680//anaphase-promoting complex	GO:0008270//zinc ion binding;GO:0004842//ubiquitin-protein ligase activity;GO:0008190//eukaryotic initiation factor 4E binding	GO:0006511//ubiquitin-dependent protein catabolic process;GO:0006281//DNA repair;GO:0016567//protein ubiquitination	gi|118082671|ref|XM_416239.2|
556	54	133	14.87	35.29	1.24685	<0.0001	<0.0001	LOC771662	PREDICTED: Gallus gallus hypothetical protein LOC771662 (LOC771662), mRNA	GO:0016020//membrane;GO:0005794//Golgi apparatus	-	GO:0006810//transport	gi|118102375|ref|XR_026780.1|
557	127	57	34.96	15.12	-1.20925	<0.0001	<0.0001	USP15	-	-	-	-	gi|53759137|ref|NM_212537.1|
558	44	143	12.11	37.94	1.64752	<0.0001	<0.0001	-	Gallus gallus lipin 2 (LPIN2), mRNA	GO:0005634//nucleus	GO:0008195//phosphatidate phosphatase activity	-	gi|71051611|ref|NM_001006386.2|
559	47	139	12.94	36.88	1.511	<0.0001	<0.0001	MRPS14	PREDICTED: Gallus gallus mitochondrial ribosomal protein S14 (MRPS14), mRNA	GO:0005761//mitochondrial ribosome	GO:0003735//structural constituent of ribosome;GO:0005515//protein binding	GO:0006412//translation	gi|118094212|ref|XM_422278.2|
560	57	128	15.69	33.96	1.11399	<0.0001	<0.0001	RCJMB04_6n19	Gallus gallus similar to N-acyl-phosphatidylethanolamine-hydrolyzing phospholipase D (LOC417719), mRNA	GO:0016020//membrane	GO:0016787//hydrolase activity;GO:0008270//zinc ion binding	GO:0009395//phospholipid catabolic process	gi|71897012|ref|NM_001030730.1|
561	157	24	43.22	6.37	-2.76233	<0.0001	<0.0001	HBXIP	PREDICTED: Gallus gallus similar to hepatitis B virus X interacting protein (LOC419811), mRNA	GO:0005829//cytosol	GO:0005515//protein binding	GO:0019079//viral genome replication;GO:0006916//anti-apoptosis;GO:0043154//negative regulation of caspase activity;GO:0009615//response to virus	gi|118102352|ref|XM_417947.2|
562	43	142	11.84	37.68	1.67013	<0.0001	<0.0001	SLC25A28	PREDICTED: Gallus gallus solute carrier family 25, member 28 (SLC25A28), mRNA	GO:0005743//mitochondrial inner membrane;GO:0016021//integral to membrane	GO:0005506//iron ion binding	GO:0006826//iron ion transport	gi|118092893|ref|XM_421702.2|
563	58	126	15.97	33.43	1.06578	<0.0001	<0.0001	SSFA2	PREDICTED: Gallus gallus similar to SSFA2 protein (LOC424118), mRNA	-	-	-	gi|118093516|ref|XR_027048.1|
564	134	47	36.89	12.47	-1.56477	<0.0001	<0.0001	CIRBP	Gallus gallus cold inducible RNA binding protein (CIRBP), mRNA	-	-	-	gi|71897050|ref|NM_001031347.1|
565	34	149	9.36	39.54	2.07873	<0.0001	<0.0001	RNPEP	PREDICTED: Gallus gallus similar to MGC80387 protein (LOC421165), mRNA	GO:0005625//soluble fraction;GO:0005615//extracellular space;GO:0005794//Golgi apparatus;GO:0005886//plasma membrane	GO:0042277//peptide binding;GO:0008270//zinc ion binding;GO:0004177//aminopeptidase activity;GO:0008235//metalloexopeptidase activity;GO:0004301//epoxide hydrolase activity	GO:0019370//leukotriene biosynthetic process;GO:0006508//proteolysis;GO:0016485//protein processing	gi|118102315|ref|XM_419245.2|
566	130	49	35.79	13	-1.46104	<0.0001	<0.0001	HEBP1	Gallus gallus heme binding protein 1 (HEBP1), mRNA	GO:0005829//cytosol;GO:0005739//mitochondrion	GO:0020037//heme binding	GO:0007623//circadian rhythm;GO:0042168//heme metabolic process	gi|71896912|ref|NM_001030754.1|
567	119	60	32.76	15.92	-1.0411	<0.0001	<0.0001	CLPTM1L	Gallus gallus CLPTM1-like (CLPTM1L), mRNA	GO:0016021//integral to membrane	-	GO:0006915//apoptosis	gi|61098028|ref|NM_001012864.1|
568	54	127	14.87	33.7	1.18034	<0.0001	<0.0001	RAD21	Gallus gallus RAD21 homolog (S. pombe) (RAD21), mRNA	GO:0000228//nuclear chromosome	GO:0005515//protein binding;GO:0005509//calcium ion binding	GO:0007059//chromosome segregation;GO:0006915//apoptosis;GO:0007067//mitosis;GO:0007131//reciprocal meiotic recombination;GO:0006302//double-strand break repair;GO:0051301//cell division	gi|71896526|ref|NM_001030950.1|
569	55	126	15.14	33.43	1.14278	<0.0001	<0.0001	SNX17	PREDICTED: Gallus gallus similar to MGC83142 protein (LOC421990), mRNA	GO:0005856//cytoskeleton;GO:0005769//early endosome;GO:0016020//membrane;GO:0005794//Golgi apparatus	GO:0008022//protein C-terminus binding;GO:0050750//low-density lipoprotein receptor binding;GO:0035091//phosphoinositide binding	GO:0006707//cholesterol catabolic process;GO:0007165//signal transduction;GO:0006898//receptor-mediated endocytosis;GO:0030100//regulation of endocytosis;GO:0006886//intracellular protein transport;GO:0016197//endosome transport	gi|118089102|ref|XM_419999.2|
570	126	52	34.69	13.8	-1.32985	<0.0001	<0.0001	RETSAT	PREDICTED: Gallus gallus similar to Retinol saturase (all-trans-retinol 13,14-reductase) (LOC776277), partial mRNA	-	-	-	gi|118126704|ref|XM_001235807.1|
571	119	59	32.76	15.66	-1.06485	<0.0001	<0.0001	C4orf29	Gallus gallus similar to CG32112-PB (LOC422499), mRNA	-	-	-	gi|71896026|ref|NM_001031134.1|
572	57	123	15.69	32.64	1.0568	<0.0001	<0.0001	NRIP1	PREDICTED: Gallus gallus similar to nuclear factor RIP140 (LOC427966), mRNA	GO:0000118//histone deacetylase complex	GO:0046965//retinoid X receptor binding;GO:0003714//transcription corepressor activity;GO:0042826//histone deacetylase binding;GO:0003713//transcription coactivator activity;GO:0030331//estrogen receptor binding;GO:0035259//glucocorticoid receptor binding;GO:0050681//androgen receptor binding	GO:0000122//negative regulation of transcription from RNA polymerase II promoter;GO:0030521//androgen receptor signaling pathway;GO:0019915//lipid storage;GO:0001543//ovarian follicle rupture;GO:0045944//positive regulation of transcription from RNA polymerase II promoter	gi|118083745|ref|XM_425538.2|
573	43	136	11.84	36.09	1.60793	<0.0001	<0.0001	A2LD1	-	-	-	-	gi|118084646|ref|XM_416969.2|
574	138	37	37.99	9.82	-1.95182	<0.0001	<0.0001	B3GNT2	Gallus gallus UDP-GlcNAc:betaGal beta-1,3-N-acetylglucosaminyltransferase 2 (B3GNT2), mRNA	GO:0016021//integral to membrane;GO:0000139//Golgi membrane	GO:0030145//manganese ion binding;GO:0008499//UDP-galactose:beta-N-acetylglucosamine beta-1,3-galactosyltransferase activity	GO:0007411//axon guidance;GO:0007608//sensory perception of smell;GO:0006486//protein amino acid glycosylation	gi|56605907|ref|NM_001008457.1|
575	27	152	7.43	40.33	2.44042	<0.0001	<0.0001	TAPBP	Gallus gallus TAP binding protein (tapasin) (TAPBP), mRNA	-	-	-	gi|77736618|ref|NM_001034816.1|
576	144	30	39.64	7.96	-2.31612	<0.0001	<0.0001	SNHG8	PREDICTED: Gallus gallus hypothetical LOC415896 (LOC415896), mRNA	GO:0016021//integral to membrane	-	-	gi|118096689|ref|XM_414248.2|
577	48	129	13.21	34.23	1.37363	<0.0001	<0.0001	HEPH	PREDICTED: Gallus gallus hephaestin (HEPH), mRNA	-	GO:0046872//metal ion binding	GO:0030218//erythrocyte differentiation;GO:0006826//iron ion transport	gi|118089266|ref|XM_420165.2|
578	42	135	11.56	35.82	1.63162	<0.0001	<0.0001	UBXD4	Gallus gallus UBX domain containing 4 (UBXD4), mRNA	-	-	-	gi|71895124|ref|NM_001031094.1|
579	56	120	15.42	31.84	1.04604	<0.0001	<0.0001	OTUD4	PREDICTED: Gallus gallus OTU domain containing 4 (OTUD4), mRNA	-	-	-	gi|118089936|ref|XM_420427.2|
580	159	13	43.77	3.45	-3.66527	<0.0001	<0.0001	NDUFB10	PREDICTED: Gallus gallus NADH dehydrogenase (ubiquinone) 1 beta subcomplex, 10, 22kDa (NDUFB10), mRNA	GO:0005747//mitochondrial respiratory chain complex I	GO:0008137//NADH dehydrogenase (ubiquinone) activity;GO:0005515//protein binding	GO:0006120//mitochondrial electron transport, NADH to ubiquinone	gi|118097959|ref|XM_414844.2|
581	118	55	32.48	14.59	-1.15457	<0.0001	<0.0001	SRGN	PREDICTED: Gallus gallus hypothetical LOC423695 (LOC423695), mRNA	GO:0005615//extracellular space;GO:0042629//mast cell granule;GO:0005794//Golgi apparatus	GO:0005515//protein binding	GO:0030502//negative regulation of bone mineralization;GO:0051605//protein maturation by peptide bond cleavage;GO:0050710//negative regulation of cytokine secretion;GO:0006915//apoptosis;GO:0033382//maintenance of granzyme B location in T cell secretory granule;GO:0033373//maintenance of protease location in mast cell secretory granule	gi|118092583|ref|XM_421576.2|
582	53	122	14.59	32.37	1.14968	<0.0001	<0.0001	ZMIZ1	PREDICTED: Gallus gallus similar to PIAS-like protein hZimp10 (LOC423724), mRNA	-	-	-	gi|118092654|ref|XR_026879.1|
583	146	25	40.19	6.63	-2.59976	<0.0001	<0.0001	ZYG11B	PREDICTED: Gallus gallus zyg-11 homolog B (C. elegans) (ZYG11B), mRNA	-	GO:0005515//protein binding	GO:0006511//ubiquitin-dependent protein catabolic process	gi|118094670|ref|XM_422479.2|
584	115	57	31.66	15.12	-1.0662	<0.0001	<0.0001	RCJMB04_24e7	Gallus gallus calmodulin 2 (phosphorylase kinase, delta) (CALM2), mRNA	GO:0005886//plasma membrane;GO:0005813//centrosome;GO:0000922//spindle pole;GO:0005829//cytosol;GO:0005876//spindle microtubule	GO:0019904//protein domain specific binding;GO:0016301//kinase activity;GO:0031997//N-terminal myristoylation domain binding;GO:0005509//calcium ion binding;GO:0017022//myosin binding;GO:0005246//calcium channel regulator activity;GO:0031432//titin binding	GO:0032465//regulation of cytokinesis;GO:0007049//cell cycle;GO:0007186//G-protein coupled receptor protein signaling pathway;GO:0043388//positive regulation of DNA binding;GO:0051592//response to calcium ion	gi|45384365|ref|NM_205005.1|
585	50	124	13.76	32.9	1.25761	<0.0001	<0.0001	UBE2W	PREDICTED: Gallus gallus similar to Ubiquitin-conjugating enzyme E2W (putative), transcript variant 2 (LOC420185), mRNA	GO:0005829//cytosol;GO:0030130//clathrin coat of trans-Golgi network vesicle;GO:0030131//clathrin adaptor complex	GO:0008565//protein transporter activity;GO:0004842//ubiquitin-protein ligase activity;GO:0005515//protein binding	GO:0016192//vesicle-mediated transport;GO:0019941//modification-dependent protein catabolic process;GO:0051246//regulation of protein metabolic process;GO:0043687//post-translational protein modification;GO:0006886//intracellular protein transport	gi|118087077|ref|XM_418298.2|
586	43	131	11.84	34.76	1.55376	<0.0001	<0.0001	NAT8B	PREDICTED: Gallus gallus hypothetical LOC429762 (LOC429762), mRNA	-	-	-	gi|118110776|ref|XM_427317.2|
587	135	35	37.16	9.29	-2	<0.0001	<0.0001	KIAA0753	PREDICTED: Gallus gallus similar to KIAA0753 (LOC417681), mRNA	-	-	-	gi|118100404|ref|XM_415926.2|
588	52	121	14.32	32.11	1.16499	<0.0001	<0.0001	-	Gallus gallus similar to protein kinase (LOC419406), mRNA	-	-	-	gi|71894898|ref|NM_001030871.1|
589	47	126	12.94	33.43	1.36931	<0.0001	<0.0001	NENF	PREDICTED: Gallus gallus neuron derived neurotrophic factor (NENF), mRNA	GO:0005615//extracellular space	GO:0008083//growth factor activity;GO:0020037//heme binding	GO:0043410//positive regulation of MAPKKK cascade	gi|118087913|ref|XM_419430.2|
590	115	55	31.66	14.59	-1.11768	<0.0001	<0.0001	TUBB2C	PREDICTED: Gallus gallus hypothetical LOC417255 (LOC417255), mRNA	GO:0043234//protein complex;GO:0005874//microtubule	GO:0042288//MHC class I protein binding;GO:0003924//GTPase activity;GO:0051082//unfolded protein binding;GO:0005198//structural molecule activity;GO:0005525//GTP binding	GO:0006928//cell motion;GO:0042267//natural killer cell mediated cytotoxicity;GO:0051258//protein polymerization;GO:0007018//microtubule-based movement	gi|118099194|ref|XM_415530.2|
591	32	141	8.81	37.41	2.08621	<0.0001	<0.0001	LOC769105	PREDICTED: Gallus gallus hypothetical protein LOC769105 (LOC769105), mRNA	-	-	-	gi|118086794|ref|XM_001232309.1|
592	48	124	13.21	32.9	1.31646	<0.0001	<0.0001	RCN1	PREDICTED: Gallus gallus reticulocalbin 1, EF-hand calcium binding domain (RCN1), mRNA	GO:0005783//endoplasmic reticulum;GO:0005788//endoplasmic reticulum lumen	GO:0005509//calcium ion binding	-	gi|118091139|ref|XM_426159.2|
593	136	32	37.44	8.49	-2.14074	<0.0001	<0.0001	SFT2D1	PREDICTED: Gallus gallus similar to SFT2 domain containing 2 (LOC769380), mRNA	GO:0016021//integral to membrane	-	GO:0015031//protein transport	gi|118088290|ref|XM_001232142.1|
594	131	37	36.06	9.82	-1.8766	<0.0001	<0.0001	KIAA0317	PREDICTED: Gallus gallus similar to mKIAA0317 protein (LOC423354), mRNA	GO:0005622//intracellular;GO:0016021//integral to membrane	GO:0016881//acid-amino acid ligase activity	GO:0019941//modification-dependent protein catabolic process;GO:0006464//protein modification process	gi|118091848|ref|XM_421269.2|
595	39	132	10.74	35.03	1.7056	<0.0001	<0.0001	HDHD3	PREDICTED: Gallus gallus haloacid dehalogenase-like hydrolase domain containing 3 (HDHD3), mRNA	GO:0005739//mitochondrion	GO:0003824//catalytic activity	-	gi|118099147|ref|XM_415547.2|
596	51	119	14.04	31.58	1.16947	<0.0001	<0.0001	ATP6V1G1	PREDICTED: Gallus gallus hypothetical LOC417249 (LOC417249), mRNA	GO:0005765//lysosomal membrane;GO:0016471//vacuolar proton-transporting V-type ATPase complex;GO:0008021//synaptic vesicle	GO:0008553//hydrogen-exporting ATPase activity, phosphorylative mechanism;GO:0005515//protein binding	-	gi|118099213|ref|XM_415525.2|
597	116	51	31.93	13.53	-1.23875	<0.0001	<0.0001	MAP3K7IP2	PREDICTED: Gallus gallus mitogen-activated protein kinase kinase kinase 7 interacting protein 2 (MAP3K7IP2), mRNA	GO:0016020//membrane;GO:0005634//nucleus;GO:0005829//cytosol	GO:0005515//protein binding;GO:0008270//zinc ion binding	GO:0043123//positive regulation of I-kappaB kinase/NF-kappaB cascade	gi|118088348|ref|XM_419660.2|
598	40	129	11.01	34.23	1.63645	<0.0001	<0.0001	LOC772111	PREDICTED: Gallus gallus hypothetical protein LOC772111 (LOC772111), mRNA	-	-	-	gi|118085801|ref|XM_001235296.1|
599	42	126	11.56	33.43	1.532	<0.0001	<0.0001	RBM18	PREDICTED: Gallus gallus hypothetical LOC417111 (LOC417111), mRNA	-	-	-	gi|118099487|ref|XM_415396.2|
600	111	54	30.56	14.33	-1.09261	<0.0001	<0.0001	NUP54	PREDICTED: Gallus gallus similar to nucleoporin 54kDa (LOC422639), mRNA	GO:0005737//cytoplasm;GO:0005643//nuclear pore;GO:0031965//nuclear membrane;GO:0005654//nucleoplasm	GO:0005487//nucleocytoplasmic transporter activity;GO:0005515//protein binding	GO:0006913//nucleocytoplasmic transport;GO:0065002//intracellular protein transmembrane transport;GO:0051028//mRNA transport;GO:0006605//protein targeting	gi|118090259|ref|XM_420594.2|
601	48	119	13.21	31.58	1.25738	<0.0001	<0.0001	THOC5	Gallus gallus THO complex 5 (THOC5), mRNA	GO:0005737//cytoplasm;GO:0005634//nucleus	GO:0005515//protein binding	GO:0045650//negative regulation of macrophage differentiation	gi|55741619|ref|NM_001006195.1|
602	142	21	39.09	5.57	-2.81105	<0.0001	<0.0001	CEBPG	Gallus gallus CCAAT/enhancer binding protein (C/EBP), gamma (CEBPG), mRNA	-	-	-	gi|70778886|ref|NM_206859.1|
603	30	137	8.26	36.35	2.13774	<0.0001	<0.0001	LOC426626	PREDICTED: Gallus gallus similar to Awp1-pending-prov protein (LOC426626), mRNA	-	-	-	gi|118103145|ref|XM_430423.2|
604	27	140	7.43	37.15	2.32193	<0.0001	<0.0001	LOC769149	PREDICTED: Gallus gallus hypothetical protein LOC769149 (LOC769149), mRNA	-	-	-	gi|118096418|ref|XM_001232361.1|
605	47	119	12.94	31.58	1.28717	<0.0001	<0.0001	CEBPZ	Gallus gallus CCAAT/enhancer binding protein zeta (CEBPZ), mRNA	-	GO:0005488//binding	-	gi|71895312|ref|NM_001031060.1|
606	119	44	32.76	11.68	-1.4879	<0.0001	<0.0001	ZFYVE21	PREDICTED: Gallus gallus zinc finger, FYVE domain containing 21 (ZFYVE21), mRNA	-	GO:0008270//zinc ion binding	-	gi|118092223|ref|XM_421391.2|
607	108	55	29.73	14.59	-1.02694	<0.0001	<0.0001	ERRFI1	PREDICTED: Gallus gallus ERBB receptor feedback inhibitor 1 (ERRFI1), mRNA	-	-	-	gi|118100955|ref|XM_417525.2|
608	51	114	14.04	30.25	1.10739	<0.0001	<0.0001	KIAA0467	PREDICTED: Gallus gallus similar to RP11-506B15.1 protein (LOC424566), mRNA	-	-	-	gi|118094507|ref|XR_027241.1|
609	122	40	33.59	10.61	-1.66261	<0.0001	<0.0001	ARMET	PREDICTED: Gallus gallus similar to ARMET protein (LOC770664), mRNA	-	-	-	gi|118096725|ref|XR_026738.1|
610	113	48	31.11	12.74	-1.28801	<0.0001	<0.0001	CCNG2	PREDICTED: Gallus gallus cyclin G2 (CCNG2), mRNA	GO:0005737//cytoplasm;GO:0005634//nucleus	-	GO:0007067//mitosis;GO:0000075//cell cycle checkpoint;GO:0051301//cell division	gi|118090008|ref|XM_420475.2|
611	33	131	9.08	34.76	1.93666	<0.0001	<0.0001	SUPT5H	Gallus gallus suppressor of Ty 5 homolog (S. cerevisiae) (SUPT5H), mRNA	GO:0005654//nucleoplasm	GO:0019899//enzyme binding;GO:0008159//positive transcription elongation factor activity;GO:0008148//negative transcription elongation factor activity;GO:0046982//protein heterodimerization activity	GO:0032968//positive regulation of RNA elongation from RNA polymerase II promoter;GO:0007049//cell cycle;GO:0045944//positive regulation of transcription from RNA polymerase II promoter;GO:0045090//retroviral genome replication;GO:0000122//negative regulation of transcription from RNA polymerase II promoter;GO:0006338//chromatin remodeling;GO:0010033//response to organic substance	gi|71897282|ref|NM_001031384.1|
612	110	51	30.28	13.53	-1.1622	<0.0001	<0.0001	RCJMB04_10f20	Gallus gallus similar to DNA segment, Chr 11, Wayne State University 99, expressed (LOC417450), mRNA	-	-	-	gi|71897092|ref|NM_001030708.1|
613	48	115	13.21	30.51	1.20765	<0.0001	<0.0001	PSMD12	Gallus gallus proteasome (prosome, macropain) 26S subunit, non-ATPase, 12 (PSMD12), mRNA	GO:0005838//proteasome regulatory particle;GO:0005829//cytosol	GO:0005515//protein binding	GO:0031145//anaphase-promoting complex-dependent proteasomal ubiquitin-dependent protein catabolic process;GO:0051436//negative regulation of ubiquitin-protein ligase activity during mitotic cell cycle;GO:0051437//positive regulation of ubiquitin-protein ligase activity during mitotic cell cycle	gi|71897100|ref|NM_001030706.1|
614	41	122	11.29	32.37	1.51961	<0.0001	<0.0001	MARCO	Gallus gallus macrophage receptor with collagenous structure (MARCO), mRNA	GO:0016020//membrane	GO:0004872//receptor activity	-	gi|46048899|ref|NM_204736.1|
615	111	49	30.56	13	-1.23313	<0.0001	<0.0001	SELS	Gallus gallus selenoprotein S (SELS), mRNA	GO:0030176//integral to endoplasmic reticulum membrane;GO:0034361//very-low-density lipoprotein particle;GO:0034362//low-density lipoprotein particle	GO:0016209//antioxidant activity;GO:0019899//enzyme binding	GO:0030433//ER-associated protein catabolic process;GO:0009749//response to glucose stimulus;GO:0006983//ER overload response;GO:0006980;GO:0006916//anti-apoptosis;GO:0045454//cell redox homeostasis;GO:0006954//inflammatory response;GO:0030970//retrograde protein transport, ER to cytosol;GO:0032715//negative regulation of interleukin-6 production;GO:0030968//endoplasmic reticulum unfolded protein…	gi|90577177|ref|NM_001024734.2|
616	47	115	12.94	30.51	1.23744	<0.0001	<0.0001	FCF1	PREDICTED: Gallus gallus hypothetical LOC423355 (LOC423355), mRNA	GO:0005634//nucleus	-	GO:0006364//rRNA processing	gi|118091852|ref|XM_421270.2|
617	144	13	39.64	3.45	-3.52229	<0.0001	<0.0001	BBS2	Gallus gallus Bardet-Biedl syndrome 2 (BBS2), mRNA	GO:0031514//motile secondary cilium;GO:0034464//BBSome;GO:0005932//basal body;GO:0005886//plasma membrane	GO:0005515//protein binding	GO:0032402//melanosome transport;GO:0060271//cilium morphogenesis;GO:0040015//negative regulation of multicellular organism growth;GO:0060296//regulation of cilium beat frequency involved in ciliary motility;GO:0021756//striatum development;GO:0021766//hippocampus development;GO:0030534//adult behavior;GO:0045494//photoreceptor cell maintenance;GO:0033365//protein localization in organelle;GO:004…	gi|61098247|ref|NM_001012777.1|
618	106	52	29.18	13.8	-1.08031	<0.0001	<0.0001	CARS	Gallus gallus cysteinyl-tRNA synthetase (CARS), mRNA	GO:0005737//cytoplasm	GO:0005524//ATP binding;GO:0008270//zinc ion binding;GO:0000049//tRNA binding;GO:0042803//protein homodimerization activity;GO:0004817//cysteine-tRNA ligase activity	GO:0006423//cysteinyl-tRNA aminoacylation	gi|60302811|ref|NM_001012583.1|
619	107	50	29.46	13.27	-1.15059	<0.0001	<0.0001	LONP2	PREDICTED: Gallus gallus lon peptidase 2, peroxisomal (LONP2), mRNA	GO:0005782//peroxisomal matrix;GO:0005634//nucleus	GO:0004176//ATP-dependent peptidase activity;GO:0019899//enzyme binding;GO:0005524//ATP binding;GO:0004252//serine-type endopeptidase activity	GO:0006510//ATP-dependent proteolysis;GO:0006625//protein targeting to peroxisome;GO:0006508//proteolysis;GO:0014070//response to organic cyclic substance;GO:0016485//protein processing	gi|118096327|ref|XM_414106.2|
620	120	36	33.04	9.55	-1.79064	<0.0001	<0.0001	ARHGDIB	PREDICTED: Gallus gallus Rho GDP dissociation inhibitor (GDI) beta (ARHGDIB), mRNA	-	-	-	gi|118082564|ref|XM_416182.2|
621	37	122	10.19	32.37	1.6675	<0.0001	<0.0001	TCF25	PREDICTED: Gallus gallus hypothetical LOC425450 (LOC425450), mRNA	GO:0005634//nucleus	GO:0003700//transcription factor activity	GO:0000122//negative regulation of transcription from RNA polymerase II promoter	gi|118096609|ref|XM_423211.2|
622	34	125	9.36	33.17	1.8253	<0.0001	<0.0001	COL6A2	Gallus gallus collagen, type VI, alpha 2 (COL6A2), mRNA	-	-	-	gi|45384381|ref|NM_205348.1|
623	113	43	31.11	11.41	-1.44708	<0.0001	<0.0001	ABHD13	Gallus gallus abhydrolase domain containing 13 (ABHD13), mRNA	GO:0016021//integral to membrane	GO:0016787//hydrolase activity	-	gi|56711275|ref|NM_001008681.1|
624	113	43	31.11	11.41	-1.44708	<0.0001	<0.0001	TMEM185A	PREDICTED: Gallus gallus family with sequence similarity 11, member A (FAM11A), mRNA	GO:0016021//integral to membrane	-	-	gi|118089725|ref|XM_420360.2|
625	51	107	14.04	28.39	1.01584	<0.0001	<0.0001	GPR34	PREDICTED: Gallus gallus similar to G-protein-coupled receptor GPR34 (LOC771199), mRNA	-	-	-	gi|118083905|ref|XM_001233499.1|
626	40	118	11.01	31.31	1.50781	<0.0001	<0.0001	TMEM9B	PREDICTED: Gallus gallus similar to chromosome 11 open reading frame 15 (LOC423051), mRNA	-	-	-	gi|118091193|ref|XM_420984.2|
627	50	107	13.76	28.39	1.0449	<0.0001	<0.0001	HAL	Gallus gallus histidine ammonia-lyase (HAL), mRNA	-	-	-	gi|45383353|ref|NM_204404.1|
628	122	32	33.59	8.49	-1.9842	<0.0001	<0.0001	TTC14	Gallus gallus tetratricopeptide repeat domain 14 (TTC14), mRNA	-	GO:0003723//RNA binding	-	gi|57529579|ref|NM_001006552.1|
629	40	117	11.01	31.05	1.49578	<0.0001	<0.0001	P4HA1	PREDICTED: Gallus gallus procollagen-proline, 2-oxoglutarate 4-dioxygenase (proline 4-hydroxylase), alpha polypeptide I (P4HA1), mRNA	GO:0005788//endoplasmic reticulum lumen;GO:0005783//endoplasmic reticulum;GO:0005739//mitochondrion	GO:0031418//L-ascorbic acid binding;GO:0005506//iron ion binding;GO:0004656//procollagen-proline 4-dioxygenase activity;GO:0016702//oxidoreductase activity, acting on single donors with incorporation of molecular oxygen, incorporation of two atoms of oxygen	GO:0018401//peptidyl-proline hydroxylation to 4-hydroxy-L-proline;GO:0030199//collagen fibril organization;GO:0055114//oxidation reduction	gi|118092598|ref|XM_421583.2|
630	39	118	10.74	31.31	1.54363	<0.0001	<0.0001	ASNSD1	Gallus gallus asparagine synthetase domain containing 1 (ASNSD1), mRNA	-	GO:0004066//asparagine synthase (glutamine-hydrolyzing) activity	GO:0006541//glutamine metabolic process;GO:0006529//asparagine biosynthetic process	gi|57529807|ref|NM_001006509.1|
631	38	119	10.46	31.58	1.59413	<0.0001	<0.0001	UMPS	Gallus gallus uridine monophosphate synthetase (orotate phosphoribosyl transferase and orotidine-5'-decarboxylase) (UMPS), mRNA	-	-	-	gi|71895222|ref|NM_001031260.1|
632	117	36	32.21	9.55	-1.75394	<0.0001	<0.0001	CIDEA	-	-	-	-	gi|118086761|ref|XM_001231679.1|
633	109	44	30.01	11.68	-1.3614	<0.0001	<0.0001	NTHL1	PREDICTED: Gallus gallus nth endonuclease III-like 1 (E. coli) (NTHL1), mRNA	-	-	-	gi|118097974|ref|XM_414852.2|
634	29	127	7.98	33.7	2.07829	<0.0001	<0.0001	MRPL23	PREDICTED: Gallus gallus mitochondrial ribosomal protein L23 (MRPL23), mRNA	GO:0005762//mitochondrial large ribosomal subunit	GO:0003735//structural constituent of ribosome;GO:0003723//RNA binding;GO:0000166//nucleotide binding	GO:0006412//translation	gi|118091308|ref|XM_001234395.1|
635	41	114	11.29	30.25	1.42189	<0.0001	<0.0001	CD83	PREDICTED: Gallus gallus CD83 molecule (CD83), mRNA	GO:0044459//plasma membrane part	-	GO:0050896//response to stimulus;GO:0001819//positive regulation of cytokine production	gi|118086329|ref|XM_418929.2|
636	112	40	30.83	10.61	-1.53891	<0.0001	<0.0001	SPATA2L	PREDICTED: Gallus gallus similar to MGC64409 protein (LOC427552), mRNA	GO:0005737//cytoplasm	-	-	gi|118096471|ref|XM_425124.2|
637	108	44	29.73	11.68	-1.34788	<0.0001	<0.0001	RELN	PREDICTED: Gallus gallus reelin (RELN), mRNA	GO:0005615//extracellular space;GO:0005737//cytoplasm;GO:0030425//dendrite;GO:0005578//proteinaceous extracellular matrix	GO:0008236//serine-type peptidase activity;GO:0005515//protein binding;GO:0008270//zinc ion binding;GO:0004712//protein serine/threonine/tyrosine kinase activity;GO:0005509//calcium ion binding	GO:0007411//axon guidance;GO:0001764//neuron migration;GO:0042403//thyroid hormone metabolic process;GO:0021800//cerebral cortex tangential migration;GO:0007626//locomotory behavior;GO:0007155//cell adhesion;GO:0021511//spinal cord patterning;GO:0045860//positive regulation of protein kinase activity;GO:0018108//peptidyl-tyrosine phosphorylation;GO:0010001//glial cell differentiation;GO:0051057//…	gi|118082071|ref|XM_425424.2|
638	49	105	13.49	27.86	1.0463	<0.0001	0.0001	C10orf32	PREDICTED: Gallus gallus similar to hypothetical protein MGC27171 (LOC423869), mRNA	-	-	-	gi|118092978|ref|XM_421734.2|
639	49	105	13.49	27.86	1.0463	<0.0001	0.0001	WDR61	Gallus gallus WD repeat domain 61 (WDR61), mRNA	-	-	-	gi|94536818|ref|NM_001005805.1|
640	18	137	4.96	36.35	2.87354	<0.0001	<0.0001	SOLH	PREDICTED: Gallus gallus similar to small optic lobes homolog (LOC416389), mRNA	-	GO:0046872//metal ion binding;GO:0004198//calcium-dependent cysteine-type endopeptidase activity;GO:0003700//transcription factor activity	-	gi|118098238|ref|XM_414704.2|
641	125	26	34.41	6.9	-2.31816	<0.0001	<0.0001	DAD1	Gallus gallus defender against cell death 1 (DAD1), mRNA	GO:0008250//oligosaccharyltransferase complex;GO:0016021//integral to membrane	GO:0004579//dolichyl-diphosphooligosaccharide-protein glycotransferase activity	GO:0018279//protein amino acid N-linked glycosylation via asparagine;GO:0007584//response to nutrient;GO:0006916//anti-apoptosis;GO:0001824//blastocyst development;GO:0042493//response to drug	gi|55926191|ref|NM_001007473.1|
642	117	34	32.21	9.02	-1.83631	<0.0001	<0.0001	MTX2	-	-	-	-	gi|118093543|ref|XM_421989.2|
643	36	118	9.91	31.31	1.65967	<0.0001	<0.0001	TAF9	PREDICTED: Gallus gallus TAF9 RNA polymerase II, TATA box binding protein (TBP)-associated factor, 32kDa (TAF9), mRNA	GO:0005669//transcription factor TFIID complex	GO:0004017//adenylate kinase activity;GO:0008022//protein C-terminus binding;GO:0016251//general RNA polymerase II transcription factor activity;GO:0003677//DNA binding;GO:0005524//ATP binding;GO:0003713//transcription coactivator activity	GO:0006367//transcription initiation from RNA polymerase II promoter;GO:0006355//regulation of transcription, DNA-dependent;GO:0006368//RNA elongation from RNA polymerase II promoter	gi|118089302|ref|XM_420153.2|
644	108	43	29.73	11.41	-1.38162	<0.0001	<0.0001	UTP11L	PREDICTED: Gallus gallus UTP11-like, U3 small nucleolar ribonucleoprotein, (yeast) (UTP11L), mRNA	GO:0005615//extracellular space;GO:0032040//small-subunit processome;GO:0005737//cytoplasm;GO:0005634//nucleus	GO:0003676//nucleic acid binding;GO:0005515//protein binding	GO:0006917//induction of apoptosis;GO:0006364//rRNA processing;GO:0050768//negative regulation of neurogenesis;GO:0048011//nerve growth factor receptor signaling pathway	gi|118101674|ref|XM_417753.2|
645	105	46	28.91	12.21	-1.24351	<0.0001	<0.0001	RCJMB04_9f23	Gallus gallus Ras-like without CAAX 1 (RIT1), mRNA	-	-	-	gi|71896976|ref|NM_001031327.1|
646	101	50	27.8	13.27	-1.06692	<0.0001	<0.0001	AHCYL1	Gallus gallus S-adenosylhomocysteine hydrolase-like 1 (AHCYL1), mRNA	GO:0005783//endoplasmic reticulum	GO:0004013//adenosylhomocysteinase activity;GO:0005488//binding	GO:0006730//one-carbon metabolic process	gi|71894762|ref|NM_001030913.1|
647	105	45	28.91	11.94	-1.27577	<0.0001	<0.0001	SLC22A18	PREDICTED: Gallus gallus solute carrier family 22 (organic cation transporter), member 18 (SLC22A18), mRNA	GO:0044459//plasma membrane part;GO:0016021//integral to membrane	GO:0008514//organic anion transmembrane transporter activity	GO:0006820//anion transport;GO:0042493//response to drug;GO:0007588//excretion	gi|118091251|ref|XM_421021.2|
648	130	19	35.79	5.04	-2.82806	<0.0001	<0.0001	LOC418495	PREDICTED: Gallus gallus similar to Fat cell-specific low molecular weight protein (Fat tissue-specific low MW protein) (B27) (LOC418495), mRNA	-	-	-	gi|50729914|ref|XM_416703.1|
649	101	49	27.8	13	-1.09657	<0.0001	<0.0001	LAMA5	PREDICTED: Gallus gallus similar to LAMA5 (LOC428148), mRNA	GO:0005610//laminin-5 complex;GO:0043259//laminin-10 complex	GO:0005178//integrin binding	GO:0030324//lung development;GO:0016337//cell-cell adhesion;GO:0016331//morphogenesis of embryonic epithelium;GO:0042475//odontogenesis of dentine-containing tooth;GO:0035138//pectoral fin morphogenesis;GO:0001658//branching involved in ureteric bud morphogenesis;GO:0001738//morphogenesis of a polarized epithelium;GO:0007517//muscle development;GO:0001942//hair follicle development;GO:0042127//re…	gi|118100674|ref|XR_027092.1|
650	134	14	36.89	3.71	-3.31374	<0.0001	<0.0001	RAB6A	Gallus gallus RAB6A, member RAS oncogene family (RAB6A), mRNA	-	-	-	gi|113206061|ref|NM_001044640.1|
651	49	102	13.49	27.06	1.00427	<0.0001	0.000261004	COMMD4	PREDICTED: Gallus gallus hypothetical protein LOC770048 (LOC770048), mRNA	GO:0005737//cytoplasm	GO:0005515//protein binding	-	gi|118095567|ref|XM_001233362.1|
652	49	102	13.49	27.06	1.00427	<0.0001	0.000260834	SERPINA9	PREDICTED: Gallus gallus similar to alpha-1-antitrypsin (LOC423436), mRNA	-	-	-	gi|50748653|ref|XM_421345.1|
653	101	48	27.8	12.74	-1.12572	<0.0001	<0.0001	LOC771239	PREDICTED: Gallus gallus hypothetical protein LOC771239 (LOC771239), mRNA	-	-	-	gi|118084996|ref|XM_001233484.1|
654	47	103	12.94	27.33	1.07865	<0.0001	<0.0001	VAMP4	PREDICTED: Gallus gallus hypothetical protein LOC770513 (LOC770513), mRNA	-	-	-	gi|118094115|ref|XM_001233851.1|
655	48	102	13.21	27.06	1.03453	<0.0001	0.000174394	RNF146	PREDICTED: Gallus gallus similar to RP3-351K20.1 (LOC425313), mRNA	-	GO:0005488//binding	-	gi|118088568|ref|XM_423089.2|
656	46	104	12.66	27.6	1.12439	<0.0001	<0.0001	RCJMB04_33h8	PREDICTED: Gallus gallus dedicator of cytokinesis 10 (DOCK10), mRNA	-	-	-	gi|118095032|ref|XM_001234659.1|
657	46	104	12.66	27.6	1.12439	<0.0001	<0.0001	CASC4	Gallus gallus cancer susceptibility candidate 4 (CASC4), mRNA	GO:0016021//integral to membrane	-	-	gi|71895624|ref|NM_001030556.1|
658	114	33	31.38	8.76	-1.84084	<0.0001	<0.0001	ANXA7	PREDICTED: Gallus gallus annexin A7 (ANXA7), mRNA	GO:0005626//insoluble fraction;GO:0005829//cytosol;GO:0005625//soluble fraction;GO:0031982//vesicle;GO:0005635//nuclear envelope;GO:0005886//plasma membrane	GO:0005509//calcium ion binding;GO:0005544//calcium-dependent phospholipid binding;GO:0005515//protein binding	GO:0009992//cellular water homeostasis;GO:0008360//regulation of cell shape;GO:0009651//response to salt stress;GO:0006874//cellular calcium ion homeostasis;GO:0007599//hemostasis;GO:0008283//cell proliferation	gi|118092677|ref|XM_421623.2|
659	44	105	12.11	27.86	1.202	<0.0001	<0.0001	RCJMB04_26h2	Gallus gallus glutamine-fructose-6-phosphate transaminase 1 (GFPT1), mRNA	GO:0005737//cytoplasm;GO:0005625//soluble fraction	GO:0016597//amino acid binding;GO:0004360//glutamine-fructose-6-phosphate transaminase (isomerizing) activity;GO:0005529//sugar binding	GO:0006042//glucosamine biosynthetic process;GO:0045719//negative regulation of glycogen biosynthetic process;GO:0006541//glutamine metabolic process;GO:0009744//response to sucrose stimulus;GO:0051289//protein homotetramerization;GO:0002063//chondrocyte development;GO:0032869//cellular response to insulin stimulus;GO:0030318//melanocyte differentiation;GO:0006047//UDP-N-acetylglucosamine metabol…	gi|71894844|ref|NM_001030882.1|
660	44	105	12.11	27.86	1.202	<0.0001	<0.0001	LOC429566	PREDICTED: Gallus gallus similar to nitrilase 1 (LOC429566), partial mRNA	GO:0005730//nucleolus;GO:0005737//cytoplasm	GO:0000257//nitrilase activity	GO:0006807//nitrogen compound metabolic process	gi|118107185|ref|XM_427122.2|
661	112	34	30.83	9.02	-1.77314	<0.0001	<0.0001	RCJMB04_34k12	Gallus gallus Der1-like domain family, member 3 (DERL3), mRNA	GO:0030176//integral to endoplasmic reticulum membrane	GO:0005515//protein binding	GO:0030433//ER-associated protein catabolic process;GO:0030968//endoplasmic reticulum unfolded protein response;GO:0030970//retrograde protein transport, ER to cytosol;GO:0030307//positive regulation of cell growth;GO:0008284//positive regulation of cell proliferation	gi|71897238|ref|NM_001030666.1|
662	47	101	12.94	26.8	1.0504	<0.0001	0.000152678	BTF3	PREDICTED: Gallus gallus similar to general transcription factor (LOC426154), mRNA	GO:0005634//nucleus	GO:0003702//RNA polymerase II transcription factor activity;GO:0005515//protein binding	GO:0001701//in utero embryonic development;GO:0006366//transcription from RNA polymerase II promoter;GO:0006355//regulation of transcription, DNA-dependent	gi|118117443|ref|XM_423823.2|
663	99	46	27.25	12.21	-1.15819	<0.0001	<0.0001	NMT1	PREDICTED: Gallus gallus N-myristoyltransferase 1 (NMT1), mRNA	GO:0005829//cytosol	GO:0004379//glycylpeptide N-tetradecanoyltransferase activity	GO:0009249//protein lipoylation;GO:0001701//in utero embryonic development;GO:0006499//N-terminal protein myristoylation	gi|118102804|ref|XM_418088.2|
664	43	104	11.84	27.6	1.221	<0.0001	<0.0001	CYP20A1	PREDICTED: Gallus gallus cytochrome P450, family 20, subfamily A, polypeptide 1 (CYP20A1), mRNA	GO:0016021//integral to membrane	GO:0020037//heme binding;GO:0004497//monooxygenase activity;GO:0009055//electron carrier activity	GO:0055114//oxidation reduction	gi|118093474|ref|XM_426572.2|
665	40	107	11.01	28.39	1.36657	<0.0001	<0.0001	LRRC59	Gallus gallus leucine rich repeat containing 59 (LRRC59), mRNA	GO:0042645//mitochondrial nucleoid;GO:0005783//endoplasmic reticulum;GO:0044425//membrane part	GO:0005515//protein binding	-	gi|60302787|ref|NM_001012570.1|
666	35	111	9.64	29.45	1.61116	<0.0001	<0.0001	VDAC2	Gallus gallus voltage-dependent anion channel 2 (VDAC2), mRNA	GO:0005743//mitochondrial inner membrane;GO:0016021//integral to membrane;GO:0005741//mitochondrial outer membrane;GO:0042645//mitochondrial nucleoid	GO:0008308//voltage-gated anion channel activity;GO:0005515//protein binding;GO:0000166//nucleotide binding	GO:0006820//anion transport	gi|46048902|ref|NM_204741.1|
667	112	31	30.83	8.23	-1.90537	<0.0001	<0.0001	SEC61A2	PREDICTED: Gallus gallus Sec61 alpha 2 subunit (S. cerevisiae) (SEC61A2), mRNA	-	-	-	gi|118081973|ref|XM_424024.2|
668	46	99	12.66	26.27	1.05314	<0.0001	0.000176213	CYBASC3	PREDICTED: Gallus gallus cytochrome b, ascorbate dependent 3 (CYBASC3), mRNA	GO:0043231//intracellular membrane-bounded organelle;GO:0044444//cytoplasmic part;GO:0016020//membrane	-	-	gi|118090969|ref|XM_420955.2|
669	41	104	11.29	27.6	1.28962	<0.0001	<0.0001	POLR2C	PREDICTED: Gallus gallus polymerase (RNA) II (DNA directed) polypeptide C, 33kDa (POLR2C), mRNA	GO:0005654//nucleoplasm;GO:0005737//cytoplasm	GO:0003899//DNA-directed RNA polymerase activity;GO:0005509//calcium ion binding;GO:0003677//DNA binding;GO:0046983//protein dimerization activity	GO:0006367//transcription initiation from RNA polymerase II promoter;GO:0006368//RNA elongation from RNA polymerase II promoter;GO:0000398//nuclear mRNA splicing, via spliceosome	gi|50753468|ref|XM_414001.1|
670	39	106	10.74	28.13	1.38912	<0.0001	<0.0001	AMBRA1	PREDICTED: Gallus gallus ischemia related factor NYW-1 (LOC423194), mRNA	-	GO:0005515//protein binding	GO:0030154//cell differentiation;GO:0043065//positive regulation of apoptosis;GO:0008285//negative regulation of cell proliferation;GO:0021915//neural tube development;GO:0006914//autophagy	gi|118091550|ref|XM_001233288.1|
671	36	109	9.91	28.92	1.54511	<0.0001	<0.0001	ATP6V1E1	Gallus gallus ATPase, H+ transporting, lysosomal 31kDa, V1 subunit E1 (ATP6V1E1), mRNA	GO:0005739//mitochondrion;GO:0033178//proton-transporting two-sector ATPase complex, catalytic domain	GO:0008553//hydrogen-exporting ATPase activity, phosphorylative mechanism;GO:0005515//protein binding;GO:0046961//proton-transporting ATPase activity, rotational mechanism	GO:0015986//ATP synthesis coupled proton transport;GO:0015991//ATP hydrolysis coupled proton transport	gi|57525422|ref|NM_001006246.1|
672	112	30	30.83	7.96	-1.95349	<0.0001	<0.0001	RMND5A	Gallus gallus required for meiotic nuclear division 5 homolog A (S. cerevisiae) (RMND5A), mRNA	-	-	-	gi|57530023|ref|NM_001006463.1|
673	104	38	28.63	10.08	-1.50603	<0.0001	<0.0001	BLZF1	PREDICTED: Gallus gallus basic leucine zipper nuclear factor 1 (JEM-1) (BLZF1), mRNA	GO:0005796//Golgi lumen;GO:0005634//nucleus	GO:0005515//protein binding;GO:0003700//transcription factor activity	GO:0006357//regulation of transcription from RNA polymerase II promoter;GO:0001558//regulation of cell growth;GO:0043001//Golgi to plasma membrane protein transport;GO:0007030//Golgi organization;GO:0008283//cell proliferation	gi|118083552|ref|XM_416590.2|
674	125	16	34.41	4.25	-3.01729	<0.0001	<0.0001	CCBL1	PREDICTED: Gallus gallus hypothetical LOC417202 (LOC417202), mRNA	GO:0005829//cytosol	GO:0030170//pyridoxal phosphate binding;GO:0047804//cysteine-S-conjugate beta-lyase activity;GO:0016847//1-aminocyclopropane-1-carboxylate synthase activity;GO:0016212//kynurenine-oxoglutarate transaminase activity;GO:0047316//glutamine-phenylpyruvate transaminase activity	GO:0006575//cellular amino acid derivative metabolic process;GO:0009058//biosynthetic process	gi|118099301|ref|XM_415485.2|
675	109	32	30.01	8.49	-1.82161	<0.0001	<0.0001	PGCP	PREDICTED: Gallus gallus plasma glutamate carboxypeptidase (LOC420238), mRNA	GO:0005737//cytoplasm;GO:0005615//extracellular space	GO:0004181//metallocarboxypeptidase activity;GO:0004177//aminopeptidase activity;GO:0008270//zinc ion binding	GO:0006518//peptide metabolic process;GO:0006508//proteolysis;GO:0042246//tissue regeneration	gi|118087207|ref|XM_418350.2|
676	128	12	35.24	3.18	-3.47012	<0.0001	<0.0001	PUM1	Gallus gallus pumilio homolog 1 (Drosophila) (PUM1), mRNA	-	GO:0005488//binding	-	gi|61098181|ref|NM_001012840.1|
677	45	98	12.39	26	1.06934	<0.0001	0.000153733	OCEL1	PREDICTED: Gallus gallus similar to MARVEL domain containing 2 (LOC427393), mRNA	GO:0030054//cell junction	-	-	gi|118104569|ref|XM_424965.2|
678	121	19	33.31	5.04	-2.72446	<0.0001	<0.0001	TXNL4A	-	-	-	-	gi|118086301|ref|XM_418903.2|
679	97	43	26.7	11.41	-1.22654	<0.0001	<0.0001	CLTC	PREDICTED: Gallus gallus clathrin heavy-chain (CHC), mRNA	GO:0030315//T-tubule;GO:0030132//clathrin coat of coated pit;GO:0005739//mitochondrion;GO:0030130//clathrin coat of trans-Golgi network vesicle;GO:0005624//membrane fraction;GO:0042470//melanosome;GO:0030669//clathrin-coated endocytic vesicle membrane	GO:0042277//peptide binding;GO:0031072//heat shock protein binding;GO:0030506//ankyrin binding;GO:0005198//structural molecule activity	GO:0016192//vesicle-mediated transport;GO:0007030//Golgi organization;GO:0006886//intracellular protein transport	gi|118100305|ref|XM_415878.2|
680	33	109	9.08	28.92	1.6713	<0.0001	<0.0001	DIABLO	PREDICTED: Gallus gallus hypothetical LOC416860 (LOC416860), mRNA	GO:0005829//cytosol;GO:0005739//mitochondrion	GO:0005515//protein binding	GO:0008631//induction of apoptosis by oxidative stress;GO:0008625//induction of apoptosis via death domain receptors;GO:0008635//activation of caspase activity by cytochrome c	gi|118098519|ref|XM_415152.2|
681	27	115	7.43	30.51	2.03785	<0.0001	<0.0001	AP3B1	PREDICTED: Gallus gallus similar to AP-3 complex beta3A subunit (LOC427646), mRNA	GO:0031410//cytoplasmic vesicle;GO:0030117//membrane coat;GO:0005794//Golgi apparatus	GO:0008565//protein transporter activity;GO:0019903//protein phosphatase binding	GO:0051138//positive regulation of NK T cell differentiation;GO:0006897//endocytosis;GO:0048007//antigen processing and presentation, exogenous lipid antigen via MHC class Ib;GO:0006622//protein targeting to lysosome	gi|118103847|ref|XR_027204.1|
682	101	38	27.8	10.08	-1.46359	<0.0001	<0.0001	COG5	PREDICTED: Gallus gallus similar to component of oligomeric golgi complex 5 (LOC417704), mRNA	-	-	-	gi|118082091|ref|XM_415949.2|
683	38	103	10.46	27.33	1.3856	<0.0001	<0.0001	ZNF511	PREDICTED: Gallus gallus similar to ZNF511 protein (LOC428940), mRNA	-	GO:0005488//binding	-	gi|118092527|ref|XM_426494.2|
684	92	46	25.33	12.21	-1.05278	<0.0001	0.000226382	MAP3K7	-	-	-	-	gi|118088734|ref|XM_419832.2|
685	93	45	25.6	11.94	-1.10034	<0.0001	0.000110554	NDUFA9	Gallus gallus NADH dehydrogenase (ubiquinone) 1 alpha subcomplex, 9, 39kDa (NDUFA9), mRNA	GO:0005759//mitochondrial matrix;GO:0005747//mitochondrial respiratory chain complex I	GO:0005515//protein binding;GO:0050662//coenzyme binding;GO:0003824//catalytic activity	GO:0006810//transport;GO:0001666//response to hypoxia;GO:0022900//electron transport chain	gi|57529306|ref|NM_001006281.1|
686	97	40	26.7	10.61	-1.33142	<0.0001	<0.0001	LIN52	Gallus gallus similar to hypothetical protein 5830457H20 (LOC423346), mRNA	GO:0005730//nucleolus;GO:0005737//cytoplasm	-	GO:0007275//multicellular organismal development	gi|56118985|ref|NM_001007937.1|
687	117	18	32.21	4.78	-2.75243	<0.0001	<0.0001	C16orf80	Gallus gallus gene trap locus 3 (mouse) (GTL3), mRNA	-	-	GO:0007275//multicellular organismal development	gi|57524820|ref|NM_001005833.1|
688	35	103	9.64	27.33	1.50338	<0.0001	<0.0001	NIP7	PREDICTED: Gallus gallus nuclear import 7 homolog (S. cerevisiae) (NIP7), mRNA	GO:0005634//nucleus	GO:0003723//RNA binding;GO:0005515//protein binding	GO:0042255//ribosome assembly	gi|118096638|ref|XM_414222.2|
689	36	102	9.91	27.06	1.4492	<0.0001	<0.0001	LOC768699	PREDICTED: Gallus gallus similar to neural precursor cell expressed, developmentally down-regulated 4 (LOC768699), mRNA	-	-	-	gi|118095722|ref|XM_001231786.1|
690	32	106	8.81	28.13	1.6749	<0.0001	<0.0001	LOC428925	PREDICTED: Gallus gallus hypothetical LOC428925 (LOC428925), mRNA	GO:0000139//Golgi membrane;GO:0005624//membrane fraction;GO:0005795//Golgi stack;GO:0016021//integral to membrane	GO:0008455//alpha-1,6-mannosylglycoprotein 2-beta-N-acetylglucosaminyltransferase activity;GO:0005529//sugar binding	GO:0009312//oligosaccharide biosynthetic process;GO:0018279//protein amino acid N-linked glycosylation via asparagine	gi|118092328|ref|XR_027245.1|
691	33	105	9.08	27.86	1.61743	<0.0001	<0.0001	SNAPC3	PREDICTED: Gallus gallus similar to Small nuclear RNA activating complex, polypeptide 3 (LOC768769), mRNA	GO:0005634//nucleus	GO:0003677//DNA binding;GO:0005515//protein binding	GO:0006383//transcription from RNA polymerase III promoter;GO:0009301//snRNA transcription;GO:0006366//transcription from RNA polymerase II promoter;GO:0006355//regulation of transcription, DNA-dependent	gi|118082501|ref|XM_001231674.1|
692	39	98	10.74	26	1.27552	<0.0001	<0.0001	NDUFS4	PREDICTED: Gallus gallus NADH dehydrogenase (ubiquinone) Fe-S protein 4, 18kDa (NADH-coenzyme Q reductase) (NDUFS4), mRNA	GO:0005747//mitochondrial respiratory chain complex I	GO:0008137//NADH dehydrogenase (ubiquinone) activity	GO:0006810//transport;GO:0048146//positive regulation of fibroblast proliferation;GO:0006800//oxygen and reactive oxygen species metabolic process;GO:0007420//brain development;GO:0045333//cellular respiration;GO:0006120//mitochondrial electron transport, NADH to ubiquinone;GO:0019933//cAMP-mediated signaling;GO:0001932//regulation of protein amino acid phosphorylation;GO:0032981//mitochondrial r…	gi|118103794|ref|XM_424788.2|
693	89	46	24.5	12.21	-1.00472	<0.0001	0.000540656	RMND1	PREDICTED: Gallus gallus similar to chromosome 6 open reading frame 96 (LOC421636), mRNA	-	-	-	gi|118088372|ref|XM_419675.2|
694	30	107	8.26	28.39	1.78117	<0.0001	<0.0001	PLEKHA3	Gallus gallus pleckstrin homology domain containing, family A (phosphoinositide binding specific) member 3 (PLEKHA3), mRNA	GO:0005737//cytoplasm;GO:0016020//membrane	GO:0005545//phosphatidylinositol binding	-	gi|71895168|ref|NM_001031251.1|
695	28	109	7.71	28.92	1.90726	<0.0001	<0.0001	STAT5B	Gallus gallus signal transducer and activator of transcription 5B (STAT5B), mRNA	GO:0005829//cytosol;GO:0005634//nucleus	GO:0004871//signal transducer activity;GO:0003690//double-stranded DNA binding;GO:0035259//glucocorticoid receptor binding;GO:0003700//transcription factor activity;GO:0043565//sequence-specific DNA binding;GO:0005509//calcium ion binding	GO:0001779//natural killer cell differentiation;GO:0000255//allantoin metabolic process;GO:0042104//positive regulation of activated T cell proliferation;GO:0006600//creatine metabolic process;GO:0045885//positive regulation of survival gene product expression;GO:0006549//isoleucine metabolic process;GO:0060397//JAK-STAT cascade involved in growth hormone signaling pathway;GO:0046449//creatinine …	gi|45382144|ref|NM_204779.1|
696	100	34	27.53	9.02	-1.60981	<0.0001	<0.0001	C7orf30	PREDICTED: Gallus gallus hypothetical LOC420616 (LOC420616), mRNA	-	-	-	gi|118085953|ref|XM_418715.2|
697	43	93	11.84	24.68	1.05967	<0.0001	0.000271518	ADRBK2	PREDICTED: Gallus gallus similar to Beta-adrenergic receptor kinase 2 (Beta-ARK-2) (G-protein-coupled receptor kinase 3) (LOC416904), mRNA	GO:0030424//axon;GO:0045202//synapse;GO:0043197//dendritic spine;GO:0043198//dendritic shaft;GO:0005634//nucleus;GO:0005886//plasma membrane	GO:0047696//beta-adrenergic receptor kinase activity;GO:0004872//receptor activity;GO:0004703//G-protein coupled receptor kinase activity;GO:0005524//ATP binding;GO:0031698//beta-2 adrenergic receptor binding	GO:0002029//desensitization of G-protein coupled receptor protein signaling pathway;GO:0006468//protein amino acid phosphorylation	gi|118098624|ref|XM_415195.2|
698	93	41	25.6	10.88	-1.23447	<0.0001	<0.0001	GRK5	PREDICTED: Gallus gallus similar to G protein-coupled receptor kinase (LOC423929), mRNA	-	-	-	gi|118093104|ref|XM_421789.2|
699	36	100	9.91	26.53	1.42067	<0.0001	<0.0001	NT5C1B	PREDICTED: Gallus gallus 5'-nucleotidase, cytosolic IB (NT5C1B), mRNA	GO:0005829//cytosol;GO:0005783//endoplasmic reticulum	GO:0008253//5'-nucleotidase activity;GO:0000287//magnesium ion binding;GO:0000166//nucleotide binding	GO:0046085//adenosine metabolic process;GO:0009117//nucleotide metabolic process	gi|118089051|ref|XM_419966.2|
700	36	100	9.91	26.53	1.42067	<0.0001	<0.0001	TMCO1	PREDICTED: Gallus gallus hypothetical LOC427100 (LOC427100), mRNA	-	-	-	gi|118094108|ref|XM_424693.2|
701	115	18	31.66	4.78	-2.72758	<0.0001	<0.0001	DNAJC13	PREDICTED: Gallus gallus similar to DnaJ domain-containing protein RME-8 (LOC420688), mRNA	GO:0005737//cytoplasm	GO:0004812//aminoacyl-tRNA ligase activity;GO:0031072//heat shock protein binding;GO:0005524//ATP binding	GO:0006418//tRNA aminoacylation for protein translation	gi|118085985|ref|XM_418787.2|
702	21	115	5.78	30.51	2.40014	<0.0001	<0.0001	CAPN1	Gallus gallus calpain 1, (mu/I) large subunit (CAPN1), mRNA	GO:0005737//cytoplasm;GO:0005886//plasma membrane	GO:0005515//protein binding;GO:0004198//calcium-dependent cysteine-type endopeptidase activity;GO:0005509//calcium ion binding	GO:0008284//positive regulation of cell proliferation;GO:0006508//proteolysis	gi|45384279|ref|NM_205303.1|
703	94	39	25.88	10.35	-1.32221	<0.0001	<0.0001	LOC418900	PREDICTED: Gallus gallus hypothetical LOC418900 (LOC418900), mRNA	-	-	-	gi|118084960|ref|XM_417096.2|
704	13	122	3.58	32.37	3.17663	<0.0001	<0.0001	ARRDC2	PREDICTED: Gallus gallus similar to MGC81105 protein (LOC771165), mRNA	-	-	-	gi|118103302|ref|XM_001233359.1|
705	92	40	25.33	10.61	-1.25542	<0.0001	<0.0001	GTF2H3	PREDICTED: Gallus gallus similar to basic transcription factor 2, 35 kD subunit (LOC771837), mRNA	GO:0005675//holo TFIIH complex;GO:0000439//core TFIIH complex	GO:0047485//protein N-terminus binding;GO:0003684//damaged DNA binding;GO:0008270//zinc ion binding;GO:0016251//general RNA polymerase II transcription factor activity;GO:0008135//translation factor activity, nucleic acid binding;GO:0003700//transcription factor activity	GO:0000718//nucleotide-excision repair, DNA damage removal;GO:0006367//transcription initiation from RNA polymerase II promoter;GO:0006355//regulation of transcription, DNA-dependent;GO:0006368//RNA elongation from RNA polymerase II promoter	gi|118098478|ref|XM_001235062.1|
706	35	99	9.64	26.27	1.44631	<0.0001	<0.0001	ZBTB25	PREDICTED: Gallus gallus similar to Zinc finger and BTB domain containing 25 (LOC423505), mRNA	GO:0005634//nucleus	GO:0005515//protein binding;GO:0003700//transcription factor activity;GO:0008270//zinc ion binding	GO:0006355//regulation of transcription, DNA-dependent	gi|118092257|ref|XM_421407.2|
707	26	108	7.16	28.66	2.00101	<0.0001	<0.0001	MRPS12	PREDICTED: Gallus gallus hypothetical protein LOC770472 (LOC770472), mRNA	-	-	-	gi|118118946|ref|XM_001233806.1|
708	101	30	27.8	7.96	-1.80424	<0.0001	<0.0001	IPO8	PREDICTED: Gallus gallus similar to Importin 8 (Imp8) (Ran-binding protein 8) (RanBP8) (LOC418142), mRNA	GO:0005643//nuclear pore;GO:0005737//cytoplasm	GO:0008565//protein transporter activity;GO:0008536//Ran GTPase binding	GO:0007165//signal transduction;GO:0000059//protein import into nucleus, docking	gi|118082948|ref|XM_416373.2|
709	41	92	11.29	24.41	1.11243	<0.0001	0.00015353	RGS3	Gallus gallus regulator of G-protein signalling 3 (RGS3), transcript variant 1, mRNA	GO:0005737//cytoplasm;GO:0005886//plasma membrane;GO:0005634//nucleus	GO:0005096//GTPase activator activity;GO:0004871//signal transducer activity;GO:0005515//protein binding	GO:0007186//G-protein coupled receptor protein signaling pathway;GO:0009968//negative regulation of signal transduction	gi|45383246|ref|NM_204459.1|
710	89	42	24.5	11.14	-1.13703	<0.0001	0.000103011	NMT2	PREDICTED: Gallus gallus N-myristoyltransferase 2 (NMT2), mRNA	GO:0005794//Golgi apparatus	GO:0004379//glycylpeptide N-tetradecanoyltransferase activity	GO:0009249//protein lipoylation;GO:0018008//N-terminal peptidyl-glycine N-myristoylation	gi|118085705|ref|XM_418632.2|
711	41	91	11.29	24.15	1.09698	<0.0001	0.000204017	PTRH2	Gallus gallus peptidyl-tRNA hydrolase 2 (PTRH2), mRNA	GO:0005739//mitochondrion	GO:0004045//aminoacyl-tRNA hydrolase activity	GO:0006915//apoptosis;GO:0006412//translation	gi|94536824|ref|NM_001040413.1|
712	42	90	11.56	23.88	1.04666	<0.0001	0.000418685	SERPINA4	PREDICTED: Gallus gallus serpin peptidase inhibitor, clade A (alpha-1 antiproteinase, antitrypsin), member 4 (SERPINA4), mRNA	-	-	-	gi|118091957|ref|XM_421342.2|
713	37	95	10.19	25.21	1.30684	<0.0001	<0.0001	FBXL10	PREDICTED: Gallus gallus F-box and leucine-rich repeat protein 10 (FBXL10), mRNA	GO:0005634//nucleus	GO:0051864//histone demethylase activity (H3-K36 specific);GO:0008270//zinc ion binding;GO:0016702//oxidoreductase activity, acting on single donors with incorporation of molecular oxygen, incorporation of two atoms of oxygen;GO:0003677//DNA binding;GO:0005515//protein binding;GO:0005506//iron ion binding	GO:0016568//chromatin modification;GO:0006355//regulation of transcription, DNA-dependent;GO:0055114//oxidation reduction;GO:0019941//modification-dependent protein catabolic process	gi|118098506|ref|XM_415137.2|
714	89	41	24.5	10.88	-1.1711	<0.0001	<0.0001	EIF3J	Gallus gallus eukaryotic translation initiation factor 3, subunit 1 alpha, 35kDa (EIF3S1), mRNA	GO:0005852//eukaryotic translation initiation factor 3 complex;GO:0005829//cytosol	GO:0005515//protein binding;GO:0003743//translation initiation factor activity	GO:0006446//regulation of translational initiation	gi|61098231|ref|NM_001012771.1|
715	36	96	9.91	25.47	1.36184	<0.0001	<0.0001	LOC770261	PREDICTED: Gallus gallus hypothetical protein LOC770261 (LOC770261), mRNA	GO:0030529//ribonucleoprotein complex	-	-	gi|118101632|ref|XM_001233591.1|
716	32	100	8.81	26.53	1.59041	<0.0001	<0.0001	RCJMB04_12f9	Gallus gallus similar to paraspeckle protein 1; paraspeckle component 1 (LOC418955), mRNA	GO:0005634//nucleus	GO:0003676//nucleic acid binding;GO:0005515//protein binding	GO:0006350//transcription	gi|71895114|ref|NM_001030831.1|
717	31	101	8.53	26.8	1.65162	<0.0001	<0.0001	CTNNBIP1	PREDICTED: Gallus gallus hypothetical protein LOC771460 (LOC771460), mRNA	-	-	-	gi|118101096|ref|XM_001233909.1|
718	42	89	11.56	23.62	1.03087	<0.0001	0.000553505	FUNDC2	PREDICTED: Gallus gallus FUN14 domain containing 2 (FUNDC2), mRNA	-	-	-	gi|118089373|ref|XM_420194.2|
719	111	17	30.56	4.51	-2.76045	<0.0001	<0.0001	LOC768562	PREDICTED: Gallus gallus similar to TBC1 domain family member 12 (LOC768562), partial mRNA	GO:0005622//intracellular	GO:0005097//Rab GTPase activator activity	GO:0032313//regulation of Rab GTPase activity	gi|118092834|ref|XM_001231568.1|
720	40	90	11.01	23.88	1.11699	<0.0001	0.000176744	MED19	PREDICTED: Gallus gallus similar to lung cancer metastasis-related protein 1 homolog (LOC428854), mRNA	GO:0000119	GO:0005515//protein binding	GO:0006350//transcription	gi|118091412|ref|XM_426411.2|
721	104	23	28.63	6.1	-2.23065	<0.0001	<0.0001	LOC424748	PREDICTED: Gallus gallus hypothetical LOC424748 (LOC424748), mRNA	-	GO:0008236//serine-type peptidase activity	-	gi|50751902|ref|XM_422570.1|
722	100	27	27.53	7.16	-1.94297	<0.0001	<0.0001	LOC769519	PREDICTED: Gallus gallus hypothetical protein LOC769519 (LOC769519), mRNA	-	-	-	gi|118091775|ref|XM_001232556.1|
723	35	94	9.64	24.94	1.37136	<0.0001	<0.0001	TXNDC5	Gallus gallus thioredoxin domain containing 5 (TXNDC5), mRNA	GO:0005788//endoplasmic reticulum lumen;GO:0005783//endoplasmic reticulum	GO:0016853//isomerase activity	GO:0045454//cell redox homeostasis;GO:0006916//anti-apoptosis	gi|57530788|ref|NM_001006374.1|
724	26	103	7.16	27.33	1.93245	<0.0001	<0.0001	TMEM48	PREDICTED: Gallus gallus similar to Transmembrane protein 48 (LOC772284), mRNA	GO:0005643//nuclear pore	GO:0017056//structural constituent of nuclear pore	GO:0051292//nuclear pore complex assembly;GO:0031081//nuclear pore distribution;GO:0015031//protein transport	gi|118094678|ref|XM_001235441.1|
725	41	87	11.29	23.08	1.0316	<0.0001	0.000639109	FADS1	PREDICTED: Gallus gallus hypothetical LOC423120 (LOC423120), mRNA	-	-	-	gi|118091379|ref|XM_421052.2|
726	41	87	11.29	23.08	1.0316	<0.0001	0.000638728	ATPAF1	PREDICTED: Gallus gallus similar to ATP synthase mitochondrial F1 complex assembly factor 1 (LOC424616), mRNA	GO:0005739//mitochondrion	-	GO:0006461//protein complex assembly	gi|118094610|ref|XM_422453.2|
727	87	39	23.95	10.35	-1.21039	<0.0001	<0.0001	MANBA	PREDICTED: Gallus gallus mannosidase, beta A, lysosomal (MANBA), mRNA	GO:0005625//soluble fraction;GO:0005764//lysosome	GO:0043169//cation binding;GO:0004567//beta-mannosidase activity;GO:0005537//mannose binding	GO:0005975//carbohydrate metabolic process;GO:0006464//protein modification process;GO:0006516//glycoprotein catabolic process	gi|118090421|ref|XM_420666.2|
728	86	40	23.68	10.61	-1.15824	<0.0001	0.000108141	C8orf76	PREDICTED: Gallus gallus similar to hypothetical protein FLJ14825 (LOC420348), mRNA	-	-	-	gi|50732005|ref|XM_418455.1|
729	102	23	28.08	6.1	-2.20266	<0.0001	<0.0001	GABPB2	Gallus gallus GA binding protein transcription factor, beta subunit 2 (GABPB2), transcript variant 1, mRNA	GO:0005634//nucleus	GO:0005515//protein binding;GO:0003700//transcription factor activity	GO:0006357//regulation of transcription from RNA polymerase II promoter	gi|60460912|ref|NM_001012622.1|
730	94	31	25.88	8.23	-1.65287	<0.0001	<0.0001	ICMT	Gallus gallus isoprenylcysteine carboxyl methyltransferase (ICMT), mRNA	GO:0016021//integral to membrane;GO:0005624//membrane fraction;GO:0005789//endoplasmic reticulum membrane	GO:0004671//protein-S-isoprenylcysteine O-methyltransferase activity;GO:0008140//cAMP response element binding protein binding	GO:0046578//regulation of Ras protein signal transduction;GO:0046498//S-adenosylhomocysteine metabolic process;GO:0001889//liver development;GO:0006481//C-terminal protein amino acid methylation;GO:0035264//multicellular organism growth;GO:0006612//protein targeting to membrane;GO:0046499//S-adenosylmethioninamine metabolic process;GO:0008284//positive regulation of cell proliferation;GO:0001701/…	gi|57529415|ref|NM_001006298.1|
731	37	90	10.19	23.88	1.22865	<0.0001	<0.0001	SLC9A3R1	Gallus gallus solute carrier family 9 (sodium/hydrogen exchanger), member 3 regulator 1 (SLC9A3R1), mRNA	-	-	-	gi|57530225|ref|NM_001006424.1|
732	83	42	22.85	11.14	-1.03644	<0.0001	0.000631321	FXR1	Gallus gallus fragile X mental retardation, autosomal homolog 1 (FXR1), mRNA	GO:0005730//nucleolus;GO:0043034//costamere;GO:0005844//polysome	GO:0003723//RNA binding;GO:0005515//protein binding	GO:0030154//cell differentiation;GO:0006915//apoptosis;GO:0007519//skeletal muscle development	gi|60302851|ref|NM_001012601.1|
733	106	18	29.18	4.78	-2.6099	<0.0001	<0.0001	GNPTAB	PREDICTED: Gallus gallus N-acetylglucosamine-1-phosphate transferase, alpha and beta subunits (GNPTAB), mRNA	GO:0005794//Golgi apparatus;GO:0016021//integral to membrane;GO:0005634//nucleus	GO:0003976//UDP-N-acetylglucosamine-lysosomal-enzyme N-acetylglucosaminephosphotransferase activity;GO:0005509//calcium ion binding;GO:0008134//transcription factor binding	GO:0030154//cell differentiation;GO:0046835//carbohydrate phosphorylation;GO:0009306//protein secretion	gi|118082959|ref|XM_416329.2|
734	96	28	26.43	7.43	-1.83074	<0.0001	<0.0001	C9orf6	Gallus gallus similar to hypothetical protein FLJ20457 (LOC420983), mRNA	-	-	-	gi|57530418|ref|NM_001006383.1|
735	106	17	29.18	4.51	-2.69378	<0.0001	<0.0001	RAB33B	Gallus gallus RAB33B, member RAS oncogene family (RAB33B), mRNA	GO:0000139//Golgi membrane	GO:0005524//ATP binding;GO:0008134//transcription factor binding;GO:0005525//GTP binding	GO:0007264//small GTPase mediated signal transduction;GO:0006355//regulation of transcription, DNA-dependent;GO:0015031//protein transport	gi|56605931|ref|NM_001008466.1|
736	23	103	6.33	27.33	2.11021	<0.0001	<0.0001	FKBP5	Gallus gallus FK506 binding protein 5 (FKBP5), mRNA	GO:0005737//cytoplasm;GO:0005634//nucleus	GO:0003755//peptidyl-prolyl cis-trans isomerase activity;GO:0005515//protein binding;GO:0005528//FK506 binding	GO:0006457//protein folding	gi|53749681|ref|NM_001005431.1|
737	95	28	26.15	7.43	-1.81538	<0.0001	<0.0001	REV3L	PREDICTED: Gallus gallus similar to DNA polymerase zeta catalytic subunit (LOC428622), mRNA	-	GO:0003887//DNA-directed DNA polymerase activity;GO:0046872//metal ion binding;GO:0003676//nucleic acid binding	GO:0006261//DNA-dependent DNA replication;GO:0006281//DNA repair	gi|118088673|ref|XM_426179.2|
738	36	89	9.91	23.62	1.25305	<0.0001	<0.0001	C1orf121	Gallus gallus similar to 5830417C01Rik protein (LOC421494), mRNA	-	-	GO:0060027//convergent extension involved in gastrulation	gi|56605913|ref|NM_001008460.1|
739	31	94	8.53	24.94	1.54784	<0.0001	<0.0001	STX7	Gallus gallus syntaxin 7 (STX7), mRNA	-	-	-	gi|61098427|ref|NM_001012943.1|
740	84	39	23.12	10.35	-1.15951	<0.0001	0.000130096	FBXO22	Gallus gallus F-box protein 22 (FBXO22), mRNA	-	GO:0004842//ubiquitin-protein ligase activity	GO:0006511//ubiquitin-dependent protein catabolic process;GO:0006464//protein modification process	gi|71895672|ref|NM_001030545.1|
741	106	16	29.18	4.25	-2.77945	<0.0001	<0.0001	FOXRED1	PREDICTED: Gallus gallus similar to MGC80971 protein (LOC419712), mRNA	-	-	-	gi|118101855|ref|XM_417855.2|
742	7	118	1.93	31.31	4.01995	<0.0001	<0.0001	OLFML3	Gallus gallus olfactomedin-like 3 (OLFML3), mRNA	GO:0005576//extracellular region	-	GO:0007275//multicellular organismal development	gi|90968643|ref|NM_001040018.1|
743	86	36	23.68	9.55	-1.3101	<0.0001	<0.0001	LOC776149	-	-	-	-	gi|118083148|ref|XM_001235367.1|
744	98	23	26.98	6.1	-2.14501	<0.0001	<0.0001	OTUD1	PREDICTED: Gallus gallus similar to OTU domain containing 1 (LOC420502), mRNA	-	-	-	gi|118085685|ref|XM_418604.2|
745	11	113	3.03	29.98	3.30661	<0.0001	<0.0001	LOC415822	PREDICTED: Gallus gallus similar to conserved hypothetical protein (LOC415822), mRNA	-	-	-	gi|118096544|ref|XM_414184.2|
746	4	120	1.1	31.84	4.85526	<0.0001	0.000285376	LOC417068	PREDICTED: Gallus gallus similar to MHC Rfp-Y class I alpha chain (LOC417068), mRNA	GO:0016020//membrane	-	GO:0002376//immune system process	gi|118098975|ref|XM_415355.2|
747	16	107	4.4	28.39	2.68981	<0.0001	<0.0001	CD55	PREDICTED: Gallus gallus similar to decay-accelerating factor (GDab-TCS) (LOC419852), mRNA	-	-	-	gi|118102438|ref|XM_417981.2|
748	96	23	26.43	6.1	-2.1153	<0.0001	<0.0001	SFXN1	PREDICTED: Gallus gallus similar to sideroflexin 3 (LOC416221), mRNA	GO:0005743//mitochondrial inner membrane;GO:0016021//integral to membrane	GO:0005506//iron ion binding;GO:0005515//protein binding;GO:0008324//cation transmembrane transporter activity	GO:0030218//erythrocyte differentiation;GO:0006826//iron ion transport	gi|118097357|ref|XM_414544.2|
749	38	83	10.46	22.02	1.07393	<0.0001	0.000564025	KCTD6	PREDICTED: Gallus gallus hypothetical LOC416067 (LOC416067), mRNA	GO:0008076//voltage-gated potassium channel complex	GO:0005249//voltage-gated potassium channel activity;GO:0005515//protein binding	GO:0006813//potassium ion transport	gi|118096957|ref|XM_414405.2|
750	37	84	10.19	22.29	1.12924	<0.0001	0.000270383	DNAJC10	PREDICTED: Gallus gallus DnaJ (Hsp40) homolog, subfamily C, member 10 (DNAJC10), mRNA	-	-	-	gi|118093486|ref|XM_421968.2|
751	83	36	22.85	9.55	-1.25862	<0.0001	<0.0001	CEP27	PREDICTED: Gallus gallus centrosomal protein 27kDa (CEP27), mRNA	-	-	-	gi|118091661|ref|XM_421161.2|
752	99	19	27.25	5.04	-2.43476	<0.0001	<0.0001	LOC424918	PREDICTED: Gallus gallus hypothetical LOC424918 (LOC424918), mRNA	-	-	-	gi|118095150|ref|XM_422728.2|
753	98	19	26.98	5.04	-2.42039	<0.0001	<0.0001	MLLT10	PREDICTED: Gallus gallus myeloid/lymphoid or mixed-lineage leukemia (trithorax homolog, Drosophila); translocated to, 10 (MLLT10), mRNA	GO:0005737//cytoplasm	GO:0003700//transcription factor activity	-	gi|118085687|ref|XM_418610.2|
754	86	31	23.68	8.23	-1.5247	<0.0001	<0.0001	C6orf162	PREDICTED: Gallus gallus hypothetical LOC421827 (LOC421827), mRNA	GO:0016021//integral to membrane	-	-	gi|118088761|ref|XM_419851.2|
755	79	38	21.75	10.08	-1.10952	<0.0001	0.000398198	ATP6V1D	PREDICTED: Gallus gallus ATPase, H+ transporting, lysosomal 34kDa, V1 subunit D (ATP6V1D), mRNA	-	-	-	gi|118091744|ref|XM_421199.2|
756	34	84	9.36	22.29	1.25182	<0.0001	<0.0001	PCSK7	Gallus gallus proprotein convertase subtilisin/kexin type 7 (PCSK7), mRNA	GO:0030173//integral to Golgi membrane	GO:0004252//serine-type endopeptidase activity	GO:0016486//peptide hormone processing;GO:0006508//proteolysis	gi|71896356|ref|NM_001030357.1|
757	27	91	7.43	24.15	1.70059	<0.0001	<0.0001	RNF11	Gallus gallus ring finger protein 11 (RNF11), mRNA	GO:0000151//ubiquitin ligase complex	GO:0003677//DNA binding;GO:0005515//protein binding;GO:0008270//zinc ion binding	GO:0042787//protein ubiquitination during ubiquitin-dependent protein catabolic process	gi|57529638|ref|NM_001006540.1|
758	78	38	21.47	10.08	-1.09083	<0.0001	0.000540011	BACE2	PREDICTED: Gallus gallus beta-site APP-cleaving enzyme 2 (BACE2), mRNA	GO:0016021//integral to membrane;GO:0005624//membrane fraction	GO:0004190//aspartic-type endopeptidase activity	GO:0009306//protein secretion;GO:0006509//membrane protein ectodomain proteolysis;GO:0016486//peptide hormone processing;GO:0042985//negative regulation of amyloid precursor protein biosynthetic process	gi|118083920|ref|XM_416735.2|
759	34	83	9.36	22.02	1.23423	<0.0001	<0.0001	BCAR1	PREDICTED: Gallus gallus breast cancer anti-estrogen resistance 1 (BCAR1), mRNA	GO:0001726//ruffle;GO:0005624//membrane fraction;GO:0005925//focal adhesion;GO:0030027//lamellipodium;GO:0005737//cytoplasm	GO:0019903//protein phosphatase binding;GO:0019904//protein domain specific binding;GO:0019901//protein kinase binding	GO:0050853//B cell receptor signaling pathway;GO:0008286//insulin receptor signaling pathway;GO:0048008//platelet-derived growth factor receptor signaling pathway;GO:0007015//actin filament organization;GO:0007186//G-protein coupled receptor protein signaling pathway;GO:0007229//integrin-mediated signaling pathway;GO:0048011//nerve growth factor receptor signaling pathway;GO:0030335//positive reg…	gi|118096209|ref|XM_414057.2|
760	83	32	22.85	8.49	-1.42836	<0.0001	<0.0001	STARD4	PREDICTED: Gallus gallus hypothetical protein LOC769322 (LOC769322), mRNA	-	-	-	gi|118104226|ref|XM_001231874.1|
761	98	16	26.98	4.25	-2.66636	<0.0001	<0.0001	EIF2S2	Gallus gallus eukaryotic translation initiation factor 2, subunit 2 beta, 38kDa (EIF2S2), mRNA	GO:0005850//eukaryotic translation initiation factor 2 complex;GO:0005829//cytosol	GO:0003723//RNA binding;GO:0005515//protein binding;GO:0003743//translation initiation factor activity;GO:0008270//zinc ion binding	GO:0006413//translational initiation	gi|45382970|ref|NM_204597.1|
762	33	83	9.08	22.02	1.27805	<0.0001	<0.0001	FAM20C	PREDICTED: Gallus gallus family with sequence similarity 20, member C (FAM20C), mRNA	-	-	-	gi|118097726|ref|XM_414753.2|
763	31	85	8.53	22.55	1.40251	<0.0001	<0.0001	KLHL8	PREDICTED: Gallus gallus similar to KIAA1378 protein (LOC422589), mRNA	-	GO:0005515//protein binding	-	gi|118090175|ref|XM_420548.2|
764	26	90	7.16	23.88	1.73777	<0.0001	<0.0001	MRTO4	PREDICTED: Gallus gallus similar to Chromosome 1 open reading frame 33 (LOC428192), mRNA	GO:0005840//ribosome;GO:0005634//nucleus	-	GO:0042254//ribosome biogenesis	gi|118101159|ref|XM_425751.2|
765	76	38	20.92	10.08	-1.05339	<0.0001	0.000979563	FAM63B	PREDICTED: Gallus gallus hypothetical protein LOC771386 (LOC771386), mRNA	-	-	-	gi|118095693|ref|XR_026767.1|
766	30	85	8.26	22.55	1.44891	<0.0001	<0.0001	SMARCB1	Gallus gallus SWI/SNF related, matrix associated, actin dependent regulator of chromatin, subfamily b, member 1 (SMARCB1), mRNA	GO:0001741//XY body;GO:0016514//SWI/SNF complex	GO:0005515//protein binding	GO:0006357//regulation of transcription from RNA polymerase II promoter;GO:0045090//retroviral genome replication;GO:0008285//negative regulation of cell proliferation;GO:0030154//cell differentiation;GO:0001835//blastocyst hatching;GO:0044419//interspecies interaction between organisms;GO:0045786//negative regulation of cell cycle;GO:0015074//DNA integration;GO:0006338//chromatin remodeling	gi|86129425|ref|NM_001039255.1|
767	78	35	21.47	9.29	-1.20857	<0.0001	0.000141257	WDR26	PREDICTED: Gallus gallus similar to WD repeat domain 26 (LOC421324), mRNA	GO:0005737//cytoplasm	-	-	gi|118087836|ref|XM_419389.2|
768	34	80	9.36	21.23	1.18152	<0.0001	0.000226284	C9orf80	Gallus gallus similar to chromosome 9 open reading frame 80; HSPC043 protein (LOC427331), mRNA	-	-	-	gi|57528971|ref|NM_001006585.1|
769	86	26	23.68	6.9	-1.779	<0.0001	<0.0001	CFL2	Gallus gallus cofilin 2 (muscle) (CFL2), mRNA	GO:0030027//lamellipodium;GO:0016363//nuclear matrix;GO:0030864//cortical actin cytoskeleton	GO:0003779//actin binding	GO:0006468//protein amino acid phosphorylation;GO:0001842//neural fold formation;GO:0001755//neural crest cell migration;GO:0030836//positive regulation of actin filament depolymerization;GO:0030030//cell projection organization;GO:0045792//negative regulation of cell size;GO:0051789//response to protein stimulus;GO:0043200//response to amino acid stimulus;GO:0030010//establishment of cell polari…	gi|52138700|ref|NM_001004406.1|
770	28	86	7.71	22.82	1.5655	<0.0001	<0.0001	DNPEP	Gallus gallus aspartyl aminopeptidase (DNPEP), mRNA	GO:0005773//vacuole	GO:0005515//protein binding;GO:0004177//aminopeptidase activity;GO:0008270//zinc ion binding;GO:0008237//metallopeptidase activity	GO:0006508//proteolysis	gi|61098377|ref|NM_001012919.1|
771	82	30	22.57	7.96	-1.50357	<0.0001	<0.0001	DNAJC18	Gallus gallus DnaJ (Hsp40) homolog, subfamily C, member 18 (DNAJC18), mRNA	GO:0016021//integral to membrane	GO:0051082//unfolded protein binding;GO:0031072//heat shock protein binding;GO:0008168//methyltransferase activity	GO:0006457//protein folding;GO:0032259//methylation	gi|71043939|ref|NM_001025609.1|
772	77	35	21.2	9.29	-1.19031	<0.0001	0.000193294	HSPA8	Gallus gallus heat shock cognate 70 (HSC70), mRNA	GO:0009986//cell surface;GO:0042470//melanosome;GO:0005829//cytosol	GO:0005524//ATP binding;GO:0051082//unfolded protein binding;GO:0042623//ATPase activity, coupled	GO:0051085//chaperone mediated protein folding requiring cofactor;GO:0051726//regulation of cell cycle;GO:0006986//response to unfolded protein	gi|45384369|ref|NM_205003.1|
773	96	15	26.43	3.98	-2.73134	<0.0001	<0.0001	ESCO1	PREDICTED: Gallus gallus similar to establishment factor-like protein (LOC421067), mRNA	-	GO:0003887//DNA-directed DNA polymerase activity	GO:0006281//DNA repair	gi|118086869|ref|XM_419155.2|
774	34	79	9.36	20.96	1.16306	<0.0001	0.00030584	GPRC5C	PREDICTED: Gallus gallus similar to G protein-coupled receptor family C, group 5, member C (LOC427814), mRNA	GO:0044464//cell part	-	-	gi|118099809|ref|XM_425386.2|
775	32	81	8.81	21.49	1.28645	<0.0001	<0.0001	LOC415747	PREDICTED: Gallus gallus hypothetical LOC415747 (LOC415747), mRNA	-	-	-	gi|118096331|ref|XM_414112.2|
776	30	83	8.26	22.02	1.4146	<0.0001	<0.0001	RAB27A	-	-	-	-	gi|118095711|ref|XM_001231310.1|
777	28	85	7.71	22.55	1.54832	<0.0001	<0.0001	BHLHB2	PREDICTED: Gallus gallus similar to Stra13 (LOC416108), mRNA	GO:0005634//nucleus	GO:0016564//transcription repressor activity;GO:0005515//protein binding;GO:0003700//transcription factor activity	GO:0009649//entrainment of circadian clock;GO:0048168//regulation of neuronal synaptic plasticity;GO:0007399//nervous system development;GO:0045892//negative regulation of transcription, DNA-dependent	gi|118097076|ref|XM_414439.2|
778	76	35	20.92	9.29	-1.17113	<0.0001	0.000267338	C4orf8	PREDICTED: Gallus gallus similar to gene with multiple splice variants near HD locus on 4p16.3 (LOC422885), mRNA	-	-	-	gi|118090725|ref|XM_420829.2|
779	22	91	6.06	24.15	1.99463	<0.0001	<0.0001	THUMPD2	PREDICTED: Gallus gallus hypothetical protein LOC770054 (LOC770054), mRNA	-	-	-	gi|118087799|ref|XM_001233368.1|
780	102	8	28.08	2.12	-3.72741	<0.0001	<0.0001	C7orf23	PREDICTED: Gallus gallus hypothetical LOC418647 (LOC418647), partial mRNA	-	-	-	gi|118082011|ref|XM_416845.2|
781	19	94	5.23	24.94	2.25358	<0.0001	<0.0001	ELMO2	PREDICTED: Gallus gallus engulfment and cell motility 2 (ELMO2), mRNA	GO:0005856//cytoskeleton;GO:0005737//cytoplasm	GO:0017124//SH3 domain binding	GO:0006915//apoptosis;GO:0006909//phagocytosis	gi|118100837|ref|XM_417479.2|
782	89	21	24.5	5.57	-2.13703	<0.0001	<0.0001	CKAP5	-	-	-	-	gi|118091543|ref|XM_421115.2|
783	30	82	8.26	21.76	1.39746	<0.0001	<0.0001	BRD2	Gallus gallus bromodomain containing 2 (BRD2), mRNA	-	GO:0004674//protein serine/threonine kinase activity	GO:0007283//spermatogenesis	gi|71897270|ref|NM_001030674.1|
784	34	77	9.36	20.43	1.12611	<0.0001	0.000561577	PPP2R5A	PREDICTED: Gallus gallus similar to protein phosphatase 2A B56-alpha (LOC421372), mRNA	GO:0005737//cytoplasm;GO:0000159//protein phosphatase type 2A complex	GO:0005515//protein binding;GO:0008601//protein phosphatase type 2A regulator activity	GO:0007165//signal transduction	gi|118087907|ref|XM_419432.2|
785	85	24	23.4	6.37	-1.87714	<0.0001	<0.0001	LOC772201	PREDICTED: Gallus gallus hypothetical protein LOC772201 (LOC772201), mRNA	GO:0005625//soluble fraction	GO:0004067//asparaginase activity;GO:0004622//lysophospholipase activity	GO:0006644//phospholipid metabolic process;GO:0006528//asparagine metabolic process	gi|118092064|ref|XM_001234723.1|
786	28	83	7.71	22.02	1.51401	<0.0001	<0.0001	RCJMB04_11a8	Gallus gallus lamin B receptor (LBR), mRNA	-	-	-	gi|45384395|ref|NM_205342.1|
787	81	28	22.3	7.43	-1.58561	<0.0001	<0.0001	FAM54B	PREDICTED: Gallus gallus similar to LOC56181 protein (LOC419586), mRNA	GO:0005737//cytoplasm	-	-	gi|118101576|ref|XM_417733.2|
788	27	84	7.43	22.29	1.58496	<0.0001	<0.0001	LOC769329	PREDICTED: Gallus gallus hypothetical protein LOC769329 (LOC769329), mRNA	-	-	-	gi|118099906|ref|XM_001232585.1|
789	27	84	7.43	22.29	1.58496	<0.0001	<0.0001	MED9	PREDICTED: Gallus gallus hypothetical LOC416506 (LOC416506), mRNA	GO:0000119	GO:0005515//protein binding	GO:0006350//transcription	gi|118097850|ref|XM_414810.2|
790	25	86	6.88	22.82	1.72982	<0.0001	<0.0001	ST6GAL1	Gallus gallus ST6 beta-galactosamide alpha-2,6-sialyltranferase 1 (ST6GAL1), mRNA	-	-	-	gi|45382550|ref|NM_205241.1|
791	75	34	20.65	9.02	-1.19494	<0.0001	0.000233002	RYK	PREDICTED: Gallus gallus RYK receptor-like tyrosine kinase (RYK), mRNA	-	-	-	gi|118094903|ref|XM_422674.2|
792	20	91	5.51	24.15	2.1319	<0.0001	<0.0001	KLC4	PREDICTED: Gallus gallus similar to LOC398473 protein (LOC769965), mRNA	-	-	-	gi|118087578|ref|XM_001233278.1|
793	34	76	9.36	20.17	1.10763	0.0001	0.000752454	LOC417443	PREDICTED: Gallus gallus similar to ATP-binding cassette sub-family A member 9 (LOC417443), mRNA	-	-	-	gi|118099786|ref|XM_415694.2|
794	34	76	9.36	20.17	1.10763	0.0001	0.000752012	CTBS	PREDICTED: Gallus gallus chitobiase, di-N-acetyl- (CTBS), mRNA	GO:0005764//lysosome	GO:0004568//chitinase activity;GO:0043169//cation binding	GO:0006032//chitin catabolic process;GO:0009313//oligosaccharide catabolic process	gi|118094453|ref|XM_422372.2|
795	30	80	8.26	21.23	1.36189	<0.0001	<0.0001	FAM125A	Gallus gallus similar to hypothetical protein BC011840 (LOC426089), mRNA	GO:0031902//late endosome membrane	GO:0017124//SH3 domain binding	GO:0015031//protein transport	gi|71897082|ref|NM_001031355.1|
796	26	84	7.16	22.29	1.63837	<0.0001	<0.0001	BAG3	PREDICTED: Gallus gallus BCL2-associated athanogene 3 (BAG3), mRNA	-	-	-	gi|118093075|ref|XM_001233434.1|
797	26	84	7.16	22.29	1.63837	<0.0001	<0.0001	SNRPB	Gallus gallus small nuclear ribonucleoprotein polypeptides B and B1 (SNRPB), mRNA	-	-	-	gi|45382972|ref|NM_204599.1|
798	25	85	6.88	22.55	1.71265	<0.0001	<0.0001	IL1RL1	-	-	-	-	gi|66954655|ref|NM_001024590.1|
799	21	89	5.78	23.62	2.03087	<0.0001	<0.0001	RCJMB04_26f20	Gallus gallus pleckstrin homology, Sec7 and coiled-coil domains 4 (PSCD4), mRNA	GO:0005622//intracellular	GO:0005086//ARF guanyl-nucleotide exchange factor activity	GO:0032012//regulation of ARF protein signal transduction	gi|61098042|ref|NM_001012815.1|
800	73	35	20.1	9.29	-1.11345	0.0001	0.000688981	POLR2L	PREDICTED: Gallus gallus similar to RNA polymerase II subunit (LOC770704), mRNA	-	-	-	gi|118091289|ref|XM_001233058.1|
801	7	103	1.93	27.33	3.82381	<0.0001	<0.0001	CKAP2L	PREDICTED: Gallus gallus cytoskeleton associated protein 2-like (CKAP2L), mRNA	-	-	-	gi|118101444|ref|XM_424317.2|
802	25	84	6.88	22.29	1.69592	<0.0001	<0.0001	TSPO	PREDICTED: Gallus gallus similar to Bzrp-prov protein (LOC418226), mRNA	GO:0016020//membrane;GO:0005739//mitochondrion	GO:0008503//benzodiazepine receptor activity	GO:0006811//ion transport	gi|118083105|ref|XM_416451.2|
803	75	32	20.65	8.49	-1.28231	<0.0001	<0.0001	C1orf74	PREDICTED: Gallus gallus hypothetical protein LOC771943 (LOC771943), mRNA	-	-	-	gi|118102458|ref|XM_001235152.1|
804	93	13	25.6	3.45	-2.89148	<0.0001	<0.0001	RABEPK	PREDICTED: Gallus gallus hypothetical protein LOC772357 (LOC772357), mRNA	-	-	-	gi|118099485|ref|XM_001235505.1|
805	85	21	23.4	5.57	-2.07076	<0.0001	<0.0001	ELOVL1	Gallus gallus elongation of very long chain fatty acids (FEN1/Elo2, SUR4/Elo3, yeast)-like 1 (ELOVL1), mRNA	GO:0005789//endoplasmic reticulum membrane;GO:0016021//integral to membrane	GO:0005515//protein binding	GO:0006633//fatty acid biosynthetic process	gi|60302837|ref|NM_001012598.1|
806	30	78	8.26	20.7	1.32542	<0.0001	<0.0001	H1F0	Gallus gallus histone H5 (H5), mRNA	GO:0005856//cytoskeleton;GO:0000786//nucleosome;GO:0005794//Golgi apparatus;GO:0005634//nucleus	GO:0003677//DNA binding	GO:0006334//nucleosome assembly;GO:0007076//mitotic chromosome condensation	gi|113206127|ref|NM_001044673.1|
807	28	80	7.71	21.23	1.4613	<0.0001	<0.0001	STAG1	PREDICTED: Gallus gallus similar to STAG1 variant protein (LOC424735), mRNA	GO:0005634//nucleus	GO:0005515//protein binding	GO:0007067//mitosis;GO:0007059//chromosome segregation;GO:0051301//cell division	gi|118094797|ref|XM_422558.2|
808	77	29	21.2	7.69	-1.46301	<0.0001	<0.0001	TMEM38A	PREDICTED: Gallus gallus hypothetical protein LOC771253 (LOC771253), mRNA	GO:0031965//nuclear membrane;GO:0033017//sarcoplasmic reticulum membrane;GO:0016021//integral to membrane	GO:0015269//calcium-activated potassium channel activity;GO:0030955//potassium ion binding	GO:0006813//potassium ion transport	gi|118103323|ref|XM_001234544.1|
809	30	77	8.26	20.43	1.30648	<0.0001	<0.0001	EIF2AK3	PREDICTED: Gallus gallus similar to eukaryotic translation initiation factor 2 alpha kinase PEK (LOC422930), mRNA	-	-	-	gi|118090780|ref|XM_420868.2|
810	77	28	21.2	7.43	-1.51263	<0.0001	<0.0001	SUPV3L1	Gallus gallus suppressor of var1, 3-like 1 (S. cerevisiae) (SUPV3L1), mRNA	GO:0005634//nucleus;GO:0042645//mitochondrial nucleoid	GO:0003677//DNA binding;GO:0003723//RNA binding;GO:0003678//DNA helicase activity;GO:0005524//ATP binding	GO:0032508//DNA duplex unwinding	gi|57529852|ref|NM_001006498.1|
811	77	27	21.2	7.16	-1.56603	<0.0001	<0.0001	PCBD2	Gallus gallus pterin-4 alpha-carbinolamine dehydratase/dimerization cofactor of hepatocyte nuclear factor 1 alpha (TCF1) 2 (PCBD2), mRNA	GO:0005634//nucleus	GO:0005515//protein binding;GO:0008124//4-alpha-hydroxytetrahydrobiopterin dehydratase activity;GO:0004505//phenylalanine 4-monooxygenase activity	GO:0051291//protein heterooligomerization;GO:0006729//tetrahydrobiopterin biosynthetic process;GO:0051289//protein homotetramerization;GO:0045893//positive regulation of transcription, DNA-dependent	gi|45383711|ref|NM_204203.1|
812	32	73	8.81	19.37	1.13661	0.0001	0.000745398	GPR175	Gallus gallus G protein-coupled receptor 175 (GPR175), mRNA	GO:0016021//integral to membrane	GO:0004930//G-protein coupled receptor activity	GO:0007568//aging;GO:0006629//lipid metabolic process	gi|71895398|ref|NM_001030599.1|
813	71	32	19.55	8.49	-1.20333	<0.0001	0.000332073	TAX1BP1	PREDICTED: Gallus gallus Tax1 (human T-cell leukemia virus type I) binding protein 1 (TAX1BP1), mRNA	-	GO:0005515//protein binding	GO:0006916//anti-apoptosis	gi|118085893|ref|XM_418731.2|
814	92	10	25.33	2.65	-3.25678	<0.0001	<0.0001	KDR	Gallus gallus kinase insert domain receptor (a type III receptor tyrosine kinase) (KDR), mRNA	GO:0043005//neuron projection;GO:0005624//membrane fraction;GO:0043025//cell soma;GO:0005737//cytoplasm;GO:0005887//integral to plasma membrane	GO:0019838//growth factor binding;GO:0005021//vascular endothelial growth factor receptor activity;GO:0005524//ATP binding	GO:0048286//lung alveolus development;GO:0030097//hemopoiesis;GO:0048010//vascular endothelial growth factor receptor signaling pathway;GO:0032008//positive regulation of TOR signaling pathway;GO:0048469//cell maturation;GO:0001938//positive regulation of endothelial cell proliferation;GO:0043129//surfactant homeostasis;GO:0001541//ovarian follicle development;GO:0008360//regulation of cell shape…	gi|52138638|ref|NM_001004368.1|
815	28	76	7.71	20.17	1.38741	<0.0001	<0.0001	VEGFC	-	-	-	-	gi|118090123|ref|XM_420532.2|
816	78	24	21.47	6.37	-1.75296	<0.0001	<0.0001	RCJMB04_26g6	Gallus gallus acyl-CoA synthetase long-chain family member 5 (ACSL5), mRNA	GO:0005789//endoplasmic reticulum membrane;GO:0005792//microsome;GO:0005743//mitochondrial inner membrane;GO:0005778//peroxisomal membrane;GO:0016021//integral to membrane;GO:0005741//mitochondrial outer membrane	GO:0004467//long-chain-fatty-acid-CoA ligase activity;GO:0000287//magnesium ion binding	GO:0006631//fatty acid metabolic process	gi|71895088|ref|NM_001031237.1|
817	27	76	7.43	20.17	1.44078	<0.0001	<0.0001	LOC769674	PREDICTED: Gallus gallus hypothetical protein LOC769674 (LOC769674), mRNA	-	-	-	gi|118099929|ref|XM_001232060.1|
818	27	76	7.43	20.17	1.44078	<0.0001	<0.0001	BECN1	Gallus gallus beclin 1 (coiled-coil, myosin-like BCL2 interacting protein) (BECN1), mRNA	-	-	-	gi|57530532|ref|NM_001006332.1|
819	80	21	22.02	5.57	-1.98307	<0.0001	<0.0001	TANK	PREDICTED: Gallus gallus TRAF family member-associated NFKB activator (TANK), mRNA	-	GO:0005515//protein binding	GO:0007249//I-kappaB kinase/NF-kappaB cascade	gi|118093698|ref|XM_422036.2|
820	73	28	20.1	7.43	-1.43576	<0.0001	<0.0001	KLF2	PREDICTED: Gallus gallus Kruppel-like factor 2 (lung) (KLF2), mRNA	GO:0005622//intracellular	GO:0030528//transcription regulator activity;GO:0046872//metal ion binding;GO:0003677//DNA binding;GO:0005515//protein binding	GO:0010468//regulation of gene expression;GO:0006350//transcription	gi|118103339|ref|XM_418264.2|
821	74	27	20.37	7.16	-1.50841	<0.0001	<0.0001	YIPF6	PREDICTED: Gallus gallus similar to Yip1 domain family, member 6 (LOC422161), mRNA	-	-	-	gi|118089276|ref|XM_420160.2|
822	90	10	24.78	2.65	-3.22511	<0.0001	<0.0001	THNSL1	PREDICTED: Gallus gallus similar to G protein-coupled receptor 158 (LOC771463), mRNA	-	-	-	gi|118085675|ref|XM_001234745.1|
823	85	15	23.4	3.98	-2.55567	<0.0001	<0.0001	AZIN1	Gallus gallus antizyme inhibitor 1 (AZIN1), mRNA	-	-	-	gi|57242752|ref|NM_001008729.1|
824	76	24	20.92	6.37	-1.71552	<0.0001	<0.0001	BCAS3	PREDICTED: Gallus gallus breast carcinoma amplified sequence 3 (BCAS3), mRNA	-	-	-	gi|118100410|ref|XM_415889.2|
825	23	79	6.33	20.96	1.72736	<0.0001	<0.0001	SLC7A2	PREDICTED: Gallus gallus solute carrier family 7 (cationic amino acid transporter, y+ system), member 2 (SLC7A2), mRNA	-	-	-	gi|118090459|ref|XM_420685.2|
826	75	25	20.65	6.63	-1.63906	<0.0001	<0.0001	IARS	PREDICTED: Gallus gallus isoleucine-tRNA synthetase (IARS), mRNA	GO:0005737//cytoplasm;GO:0005625//soluble fraction	GO:0005524//ATP binding;GO:0004822//isoleucine-tRNA ligase activity	GO:0006428//isoleucyl-tRNA aminoacylation	gi|118096782|ref|XM_414300.2|
827	75	25	20.65	6.63	-1.63906	<0.0001	<0.0001	ATP11B	PREDICTED: Gallus gallus ATPase, Class VI, type 11B (ATP11B), mRNA	GO:0016021//integral to membrane;GO:0005637//nuclear inner membrane	GO:0015662//ATPase activity, coupled to transmembrane movement of ions, phosphorylative mechanism;GO:0005524//ATP binding;GO:0000287//magnesium ion binding;GO:0004012//phospholipid-translocating ATPase activity	GO:0015917//aminophospholipid transport;GO:0006811//ion transport;GO:0006754//ATP biosynthetic process;GO:0015914//phospholipid transport	gi|118095258|ref|XM_422773.2|
828	70	30	19.27	7.96	-1.27552	<0.0001	0.000175738	PARP11	PREDICTED: Gallus gallus similar to Poly (ADP-ribose) polymerase family, member 11 (LOC418264), mRNA	GO:0005634//nucleus	GO:0003950//NAD+ ADP-ribosyltransferase activity	-	gi|118083252|ref|XM_416489.2|
829	30	71	8.26	18.84	1.18959	<0.0001	0.000540188	GBGT1	Gallus gallus globoside alpha-1,3-N-acetylgalactosaminyltransferase 1 (GBGT1), mRNA	GO:0000139//Golgi membrane;GO:0016021//integral to membrane	GO:0030145//manganese ion binding;GO:0047277//globoside alpha-N-acetylgalactosaminyltransferase activity	GO:0005975//carbohydrate metabolic process;GO:0009247//glycolipid biosynthetic process;GO:0030259//lipid glycosylation	gi|71897300|ref|NM_001030683.1|
830	27	74	7.43	19.64	1.40236	<0.0001	<0.0001	NR5A2	Gallus gallus nuclear receptor subfamily 5, group A, member 2 (NR5A2), mRNA	GO:0005634//nucleus	GO:0003705//RNA polymerase II transcription factor activity, enhancer binding;GO:0008270//zinc ion binding;GO:0005496//steroid binding;GO:0043565//sequence-specific DNA binding;GO:0005515//protein binding;GO:0003707//steroid hormone receptor activity	GO:0006355//regulation of transcription, DNA-dependent;GO:0042592//homeostatic process;GO:0009790//embryonic development;GO:0009653//anatomical structure morphogenesis;GO:0006366//transcription from RNA polymerase II promoter	gi|45384181|ref|NM_205078.1|
831	77	22	21.2	5.84	-1.86002	<0.0001	<0.0001	C10orf47	PREDICTED: Gallus gallus similar to RIKEN cDNA 5430407P10 (LOC419101), mRNA	-	-	-	gi|118081965|ref|XM_417289.2|
832	89	9	24.5	2.39	-3.3577	<0.0001	<0.0001	CDC5L	PREDICTED: Gallus gallus CDC5 cell division cycle 5-like (S. pombe) (CDC5L), mRNA	-	-	-	gi|118089217|ref|XM_420058.2|
833	29	71	7.98	18.84	1.23934	<0.0001	0.000328463	SESTD1	PREDICTED: Gallus gallus SEC14 and spectrin domains 1 (SESTD1), mRNA	-	GO:0005515//protein binding	-	gi|118093499|ref|XM_421978.2|
834	29	71	7.98	18.84	1.23934	<0.0001	0.000328256	RABL3	Gallus gallus RAB, member of RAS oncogene family-like 3 (RABL3), mRNA	GO:0005622//intracellular	GO:0005525//GTP binding;GO:0008134//transcription factor binding	GO:0007264//small GTPase mediated signal transduction;GO:0006355//regulation of transcription, DNA-dependent	gi|71896810|ref|NM_001030780.1|
835	28	72	7.71	19.1	1.30877	<0.0001	0.000142796	EIF2C4	Gallus gallus eukaryotic translation initiation factor 2C, 4 (EIF2C4), mRNA	-	GO:0003743//translation initiation factor activity	GO:0006412//translation;GO:0031047//gene silencing by RNA	gi|86129467|ref|NM_001039276.1|
836	27	73	7.43	19.37	1.38239	<0.0001	<0.0001	GFM1	PREDICTED: Gallus gallus G elongation factor, mitochondrial 1 (GFM1), mRNA	-	-	-	gi|118095338|ref|XM_001233638.1|
837	25	75	6.88	19.9	1.53229	<0.0001	<0.0001	LOC415661	PREDICTED: Gallus gallus similar to CG10964-PA (LOC415661), mRNA	-	-	-	gi|118096185|ref|XM_414028.2|
838	20	80	5.51	21.23	1.94598	<0.0001	<0.0001	FIP1L1	PREDICTED: Gallus gallus FIP1 like 1 (S. cerevisiae) (FIP1L1), mRNA	-	-	-	gi|118090515|ref|XM_001233385.1|
839	21	79	5.78	20.96	1.8585	<0.0001	<0.0001	MAL2	Gallus gallus mal, T-cell differentiation protein 2 (MAL2), mRNA	GO:0044425//membrane part;GO:0005886//plasma membrane	GO:0005515//protein binding	-	gi|60302759|ref|NM_001012555.1|
840	73	25	20.1	6.63	-1.60011	<0.0001	<0.0001	LOC769871	PREDICTED: Gallus gallus similar to Transcriptional adaptor 1 (HFI1 homolog, yeast)-like (LOC769871), mRNA	GO:0005634//nucleus	GO:0003677//DNA binding	GO:0006355//regulation of transcription, DNA-dependent	gi|118094050|ref|XR_026670.1|
841	73	25	20.1	6.63	-1.60011	<0.0001	<0.0001	TSPAN7	PREDICTED: Gallus gallus tetraspanin 7 (TSPAN7), mRNA	GO:0005887//integral to plasma membrane	-	GO:0006487//protein amino acid N-linked glycosylation	gi|118083929|ref|XM_416779.2|
842	72	26	19.82	6.9	-1.52229	<0.0001	<0.0001	LOC770787	PREDICTED: Gallus gallus similar to Four and a half LIM domains a (LOC770787), mRNA	-	-	-	gi|118089436|ref|XM_001234113.1|
843	67	30	18.44	7.96	-1.212	<0.0001	0.000479522	PCF11	PREDICTED: Gallus gallus PCF11, cleavage and polyadenylation factor subunit, homolog (S. cerevisiae) (PCF11), mRNA	-	-	GO:0000398//nuclear mRNA splicing, via spliceosome	gi|118085230|ref|XM_417214.2|
844	10	89	2.75	23.62	3.10251	<0.0001	<0.0001	TNFSF5IP1	PREDICTED: Gallus gallus tumor necrosis factor superfamily, member 5-induced protein 1 (TNFSF5IP1), mRNA	GO:0005634//nucleus	GO:0005515//protein binding	GO:0042981//regulation of apoptosis;GO:0043248//proteasome assembly;GO:0007094//mitotic cell cycle spindle assembly checkpoint	gi|118086766|ref|XM_419125.2|
845	29	69	7.98	18.31	1.19817	<0.0001	0.000618767	ENDOG	PREDICTED: Gallus gallus TBC1 domain family, member 13 (TBC1D13), mRNA	GO:0005739//mitochondrion	GO:0003676//nucleic acid binding;GO:0004519//endonuclease activity;GO:0030145//manganese ion binding;GO:0000287//magnesium ion binding	GO:0043065//positive regulation of apoptosis;GO:0046677//response to antibiotic;GO:0006309//DNA fragmentation involved in apoptosis;GO:0034612//response to tumor necrosis factor;GO:0001701//in utero embryonic development	gi|118099295|ref|XM_415487.2|
846	28	70	7.71	18.57	1.26817	<0.0001	0.00027262	SNX24	PREDICTED: Gallus gallus hypothetical LOC426798 (LOC426798), mRNA	-	GO:0035091//phosphoinositide binding;GO:0005515//protein binding	GO:0015031//protein transport;GO:0007154//cell communication	gi|118104628|ref|XM_424411.2|
847	24	74	6.61	19.64	1.57107	<0.0001	<0.0001	FOXK1	PREDICTED: Gallus gallus forkhead box K1 (FOXK1), mRNA	GO:0005634//nucleus	GO:0016564//transcription repressor activity;GO:0043565//sequence-specific DNA binding;GO:0016563//transcription activator activity;GO:0005515//protein binding;GO:0003700//transcription factor activity	GO:0006357//regulation of transcription from RNA polymerase II promoter;GO:0030154//cell differentiation;GO:0045892//negative regulation of transcription, DNA-dependent;GO:0045893//positive regulation of transcription, DNA-dependent;GO:0007519//skeletal muscle development	gi|118097797|ref|XM_414784.2|
848	69	27	19	7.16	-1.40797	<0.0001	<0.0001	ATP6V0A2	Gallus gallus ATPase, H+ transporting, lysosomal V0 subunit A2 (ATP6V0A2), mRNA	GO:0033177//proton-transporting two-sector ATPase complex, proton-transporting domain;GO:0016021//integral to membrane;GO:0001669//acrosomal vesicle;GO:0010008//endosome membrane;GO:0005886//plasma membrane	GO:0015078//hydrogen ion transmembrane transporter activity;GO:0005515//protein binding;GO:0016787//hydrolase activity	GO:0015986//ATP synthesis coupled proton transport;GO:0006955//immune response	gi|45382620|ref|NM_204723.1|
849	23	74	6.33	19.64	1.63352	<0.0001	<0.0001	RASA1	PREDICTED: Gallus gallus RAS p21 protein activator (GTPase activating protein) 1 (RASA1), mRNA	GO:0001726//ruffle;GO:0005737//cytoplasm;GO:0005886//plasma membrane	GO:0005099//Ras GTPase activator activity;GO:0019870//potassium channel inhibitor activity;GO:0005102//receptor binding;GO:0051020//GTPase binding	GO:0030833//regulation of actin filament polymerization;GO:0001570//vasculogenesis;GO:0000910//cytokinesis;GO:0045768//positive regulation of anti-apoptosis;GO:0008360//regulation of cell shape;GO:0009790//embryonic development;GO:0051252//regulation of RNA metabolic process;GO:0051056//regulation of small GTPase mediated signal transduction;GO:0001953//negative regulation of cell-matrix adhesion…	gi|118104388|ref|XM_424907.2|
850	70	25	19.27	6.63	-1.53928	<0.0001	<0.0001	SERPINB6	Gallus gallus serpin peptidase inhibitor, clade B (ovalbumin), member 6 (SERPINB6), mRNA	GO:0005829//cytosol;GO:0005813//centrosome	GO:0004867//serine-type endopeptidase inhibitor activity;GO:0005515//protein binding	-	gi|57530447|ref|NM_001006377.1|
851	28	68	7.71	18.04	1.2264	<0.0001	0.000521033	HECTD3	PREDICTED: Gallus gallus HECT domain containing 3 (HECTD3), mRNA	GO:0005680//anaphase-promoting complex	GO:0016881//acid-amino acid ligase activity;GO:0005515//protein binding	GO:0019941//modification-dependent protein catabolic process;GO:0007155//cell adhesion;GO:0030071//regulation of mitotic metaphase/anaphase transition;GO:0006464//protein modification process	gi|118094542|ref|XM_422429.2|
852	75	19	20.65	5.04	-2.03465	<0.0001	<0.0001	BNIP1	PREDICTED: Gallus gallus BCL2/adenovirus E1B 19kDa interacting protein 1 (BNIP1), mRNA	GO:0030176//integral to endoplasmic reticulum membrane;GO:0005635//nuclear envelope;GO:0031201//SNARE complex	GO:0005515//protein binding	GO:0016192//vesicle-mediated transport;GO:0006917//induction of apoptosis;GO:0007029//endoplasmic reticulum organization;GO:0016320//endoplasmic reticulum membrane fusion;GO:0006916//anti-apoptosis;GO:0015031//protein transport	gi|118097334|ref|XM_414533.2|
853	21	75	5.78	19.9	1.78363	<0.0001	<0.0001	TRAF7	Gallus gallus TNF receptor-associated factor 7 (TRAF7), mRNA	GO:0031226//intrinsic to plasma membrane;GO:0000151//ubiquitin ligase complex;GO:0031410//cytoplasmic vesicle	GO:0008270//zinc ion binding;GO:0005525//GTP binding;GO:0004842//ubiquitin-protein ligase activity;GO:0042802//identical protein binding	GO:0043410//positive regulation of MAPKKK cascade;GO:0000185//activation of MAPKKK activity;GO:0017157//regulation of exocytosis;GO:0035272//exocrine system development;GO:0006355//regulation of transcription, DNA-dependent;GO:0016567//protein ubiquitination;GO:0019941//modification-dependent protein catabolic process;GO:0042981//regulation of apoptosis	gi|60302707|ref|NM_001012528.1|
854	66	28	18.17	7.43	-1.29012	<0.0001	0.000250017	STK39	PREDICTED: Gallus gallus similar to Ste-20 related kinase SPAK (LOC424173), mRNA	-	-	-	gi|118093668|ref|XM_422019.2|
855	66	28	18.17	7.43	-1.29012	<0.0001	0.000249854	C6orf130	Gallus gallus similar to Expressed sequence AI314976 (LOC419916), mRNA	-	-	-	gi|71896298|ref|NM_001030921.1|
856	70	23	19.27	6.1	-1.65948	<0.0001	<0.0001	VCAM1	PREDICTED: Gallus gallus vascular cell adhesion molecule 1 (VCAM1), mRNA	GO:0042995//cell projection;GO:0044425//membrane part;GO:0005886//plasma membrane	GO:0005515//protein binding	GO:0007159//leukocyte adhesion;GO:0046649//lymphocyte activation	gi|118094271|ref|XM_422310.2|
857	65	28	17.89	7.43	-1.26772	<0.0001	0.000349941	LOC416641	PREDICTED: Gallus gallus similar to DKFZP564K2062 protein (LOC416641), mRNA	GO:0005739//mitochondrion	-	-	gi|118098090|ref|XM_414939.2|
858	83	9	22.85	2.39	-3.25711	<0.0001	<0.0001	RCJMB04_2f16	Gallus gallus similar to Glycogen phosphorylase, brain form (LOC421248), mRNA	GO:0005737//cytoplasm;GO:0005625//soluble fraction;GO:0030424//axon	GO:0005529//sugar binding;GO:0008184//glycogen phosphorylase activity;GO:0030170//pyridoxal phosphate binding;GO:0008144//drug binding;GO:0042803//protein homodimerization activity	GO:0005980//glycogen catabolic process	gi|71895728|ref|NM_001031034.1|
859	28	66	7.71	17.51	1.18338	0.0001	0.000970703	C4orf14	PREDICTED: Gallus gallus hypothetical LOC422622 (LOC422622), mRNA	-	-	-	gi|118090217|ref|XM_420579.2|
860	27	67	7.43	17.78	1.25882	<0.0001	0.000432702	OPTN	Gallus gallus optineurin (OPTN), mRNA	GO:0005794//Golgi apparatus	GO:0008022//protein C-terminus binding	GO:0007030//Golgi organization;GO:0043001//Golgi to plasma membrane protein transport;GO:0007165//signal transduction;GO:0008219//cell death;GO:0000042//protein targeting to Golgi	gi|45383657|ref|NM_204236.1|
861	27	67	7.43	17.78	1.25882	<0.0001	0.000432434	DAAM1	PREDICTED: Gallus gallus dishevelled associated activator of morphogenesis 1 (DAAM1), mRNA	-	-	-	gi|118092153|ref|XM_421429.2|
862	26	68	7.16	18.04	1.33317	<0.0001	0.00018305	NMD3	PREDICTED: Gallus gallus hypothetical LOC425009 (LOC425009), mRNA	GO:0005737//cytoplasm;GO:0005634//nucleus	GO:0043023//ribosomal large subunit binding	GO:0000055//ribosomal large subunit export from nucleus;GO:0015031//protein transport	gi|118095344|ref|XM_422813.2|
863	25	69	6.88	18.31	1.41215	<0.0001	<0.0001	IRF7	Gallus gallus interferon regulatory factor 7 (IRF7), mRNA	GO:0005634//nucleus	GO:0005515//protein binding;GO:0003700//transcription factor activity	GO:0009615//response to virus;GO:0006355//regulation of transcription, DNA-dependent;GO:0045351//type I interferon biosynthetic process;GO:0016064//immunoglobulin mediated immune response	gi|45382446|ref|NM_205372.1|
864	76	16	20.92	4.25	-2.29935	<0.0001	<0.0001	LOC770087	PREDICTED: Gallus gallus similar to neuropeptide Y receptor Y5 (LOC770087), mRNA	-	-	-	gi|118089822|ref|XM_001233404.1|
865	17	77	4.68	20.43	2.12611	<0.0001	<0.0001	MSMB	PREDICTED: Gallus gallus similar to Beta-microseminoprotein precursor (Prostate secreted seminal plasma protein) (Prostate secretory protein PSP94) (PSP-94) (Seminal plasma beta-inhibin) (Immunoglobulin-binding factor) (IGBF) (PN44) (LOC423773), mRNA	-	-	-	gi|50749459|ref|XM_421645.1|
866	17	77	4.68	20.43	2.12611	<0.0001	<0.0001	TTC1	PREDICTED: Gallus gallus tetratricopeptide repeat domain 1 (TTC1), mRNA	-	GO:0051082//unfolded protein binding	GO:0006457//protein folding	gi|118097265|ref|XM_414484.2|
867	66	26	18.17	6.9	-1.39689	<0.0001	<0.0001	TMPO	Gallus gallus thymopoietin (TMPO), mRNA	-	-	-	gi|55741611|ref|NM_001006235.1|
868	24	69	6.61	18.31	1.46991	<0.0001	<0.0001	TMEM43	PREDICTED: Gallus gallus transmembrane protein 43 (TMEM43), mRNA	GO:0016021//integral to membrane;GO:0005783//endoplasmic reticulum;GO:0005794//Golgi apparatus;GO:0005637//nuclear inner membrane	-	-	gi|118096937|ref|XM_414378.2|
869	76	15	20.92	3.98	-2.39404	<0.0001	<0.0001	RCJMB04_17b4	Gallus gallus similar to Protein C20orf45 (CGI-107) (LOC419310), mRNA	-	-	-	gi|71894928|ref|NM_001030866.1|
870	19	74	5.23	19.64	1.90891	<0.0001	<0.0001	SERPINC1	PREDICTED: Gallus gallus serpin peptidase inhibitor, clade C (antithrombin), member 1 (SERPINC1), mRNA	GO:0005576//extracellular region;GO:0005886//plasma membrane	GO:0002020//protease binding;GO:0004867//serine-type endopeptidase inhibitor activity;GO:0008201//heparin binding	GO:0007596//blood coagulation	gi|118094217|ref|XM_422282.2|
871	71	20	19.55	5.31	-1.88038	<0.0001	<0.0001	GAL7	Gallus gallus Gal 7 (GAL7), mRNA	-	-	-	gi|48976030|ref|NM_001001194.1|
872	70	21	19.27	5.57	-1.79061	<0.0001	<0.0001	PHTF1	PREDICTED: Gallus gallus similar to homeodomain protein (LOC419878), mRNA	GO:0016021//integral to membrane;GO:0005801//cis-Golgi network	GO:0003700//transcription factor activity	GO:0007283//spermatogenesis;GO:0006355//regulation of transcription, DNA-dependent	gi|118102488|ref|XM_418005.2|
873	66	25	18.17	6.63	-1.45448	<0.0001	<0.0001	DPH3	PREDICTED: Gallus gallus similar to Zinc finger, CSL-type containing 2 (LOC420643), mRNA	-	-	-	gi|118085906|ref|XM_418742.2|
874	64	27	17.62	7.16	-1.29918	<0.0001	0.000296168	C1GALT1	Gallus gallus core 1 synthase, glycoprotein-N-acetylgalactosamine 3-beta-galactosyltransferase, 1 (C1GALT1), mRNA	-	-	-	gi|60302763|ref|NM_001012557.1|
875	25	67	6.88	17.78	1.36977	<0.0001	0.0001487	ZFAND5	Gallus gallus zinc finger, AN1-type domain 5 (ZFAND5), mRNA	-	GO:0046872//metal ion binding	GO:0048705//skeletal system morphogenesis;GO:0048745//smooth muscle tissue development;GO:0060324//face development;GO:0001701//in utero embryonic development;GO:0003016//respiratory system process;GO:0001944//vasculature development;GO:0048008//platelet-derived growth factor receptor signaling pathway;GO:0010761//fibroblast migration	gi|71894808|ref|NM_001031424.1|
876	23	69	6.33	18.31	1.53235	<0.0001	<0.0001	GPT2	PREDICTED: Gallus gallus similar to alanine aminotransferase 2 (LOC415746), mRNA	-	GO:0030170//pyridoxal phosphate binding;GO:0004021//L-alanine:2-oxoglutarate aminotransferase activity	GO:0009058//biosynthetic process	gi|118096340|ref|XM_414111.2|
877	18	73	4.96	19.37	1.96541	<0.0001	<0.0001	SAR1A	PREDICTED: Gallus gallus similar to SAR1a protein (LOC423711), mRNA	-	-	-	gi|118092612|ref|XM_421589.2|
878	70	19	19.27	5.04	-1.93486	<0.0001	<0.0001	LACTB	Gallus gallus lactamase, beta (LACTB), mRNA	GO:0005739//mitochondrion	GO:0016787//hydrolase activity	-	gi|71895674|ref|NM_001030546.1|
879	66	23	18.17	6.1	-1.57468	<0.0001	<0.0001	OTUD6B	Gallus gallus OTU domain containing 6B (OTUD6B), mRNA	-	-	-	gi|57530650|ref|NM_001006347.1|
880	64	25	17.62	6.63	-1.41013	<0.0001	0.000100721	ACY1L2	PREDICTED: Gallus gallus similar to OTTHUMP00000016847 (LOC421816), mRNA	-	GO:0046983//protein dimerization activity;GO:0008237//metallopeptidase activity	GO:0006508//proteolysis	gi|118088823|ref|XM_419840.2|
881	80	8	22.02	2.12	-3.37668	<0.0001	<0.0001	TRAPPC2L	PREDICTED: Gallus gallus similar to HSPC176 (LOC415847), mRNA	GO:0005622//intracellular	-	GO:0006888//ER to Golgi vesicle-mediated transport	gi|118096594|ref|XM_414207.2|
882	20	70	5.51	18.57	1.75285	<0.0001	<0.0001	ISG20L1	PREDICTED: Gallus gallus hypothetical LOC415496 (LOC415496), mRNA	-	-	-	gi|118095855|ref|XM_413869.2|
883	20	70	5.51	18.57	1.75285	<0.0001	<0.0001	TXNL1	PREDICTED: Gallus gallus thioredoxin-like 1 (TXNL1), mRNA	-	-	-	gi|118103492|ref|XM_424463.2|
884	67	21	18.44	5.57	-1.72709	<0.0001	<0.0001	DKK3	Gallus gallus dickkopf homolog 3 (Xenopus laevis) (DKK3), mRNA	-	-	-	gi|45384101|ref|NM_205125.1|
885	61	27	16.79	7.16	-1.22957	0.0001	0.000818059	KIAA1274	Gallus gallus paladin (PALD), mRNA	-	-	-	gi|45383887|ref|NM_204109.1|
886	25	64	6.88	16.98	1.30336	<0.0001	0.000407584	HDGF	PREDICTED: Gallus gallus similar to hepatoma-derived growth factor (high-mobility group protein 1-like) (LOC776936), partial mRNA	GO:0005737//cytoplasm;GO:0005615//extracellular space;GO:0005634//nucleus	GO:0008083//growth factor activity;GO:0008201//heparin binding;GO:0003677//DNA binding;GO:0000166//nucleotide binding	GO:0008283//cell proliferation;GO:0007165//signal transduction;GO:0006355//regulation of transcription, DNA-dependent	gi|118107482|ref|XM_001236426.1|
887	22	67	6.06	17.78	1.55287	<0.0001	<0.0001	LOC423752	PREDICTED: Gallus gallus hypothetical gene supported by CR391242 (LOC423752), mRNA	-	-	-	gi|118092731|ref|XM_430091.2|
888	21	68	5.78	18.04	1.64206	<0.0001	<0.0001	HIGD2A	PREDICTED: Gallus gallus HIG1 domain family, member 2A (HIGD2A), mRNA	-	-	-	gi|118097397|ref|XM_414550.2|
889	21	68	5.78	18.04	1.64206	<0.0001	<0.0001	PTBP2	PREDICTED: Gallus gallus polypyrimidine tract binding protein 2 (PTBP2), mRNA	GO:0005681//spliceosomal complex	GO:0003729//mRNA binding;GO:0005515//protein binding;GO:0000166//nucleotide binding	GO:0006376//mRNA splice site selection	gi|118094290|ref|XM_422322.2|
890	18	71	4.96	18.84	1.92539	<0.0001	<0.0001	SKAP2	PREDICTED: Gallus gallus similar to src kinase-associated phosphoprotein 55-related protein; SKAP55-related protein; SKAP55-R (LOC420629), mRNA	GO:0005737//cytoplasm;GO:0005886//plasma membrane	GO:0005070//SH3/SH2 adaptor activity	GO:0006461//protein complex assembly;GO:0008285//negative regulation of cell proliferation;GO:0007165//signal transduction	gi|118085878|ref|XM_418727.2|
891	25	63	6.88	16.72	1.28109	<0.0001	0.000564285	RAC1	Gallus gallus ras-related C3 botulinum toxin substrate 1 (rho family, small GTP binding protein Rac1) (RAC1), mRNA	-	-	-	gi|45384329|ref|NM_205017.1|
892	21	67	5.78	17.78	1.62111	<0.0001	<0.0001	PFDN1	PREDICTED: Gallus gallus prefoldin subunit 1 (PFDN1), mRNA	GO:0005886//plasma membrane;GO:0016272//prefoldin complex	GO:0003700//transcription factor activity;GO:0051082//unfolded protein binding	GO:0006457//protein folding;GO:0007049//cell cycle	gi|118097181|ref|XM_414472.2|
893	62	24	17.07	6.37	-1.4221	<0.0001	0.000119036	RCJMB04_19f10	PREDICTED: Gallus gallus hypothetical protein LOC771726 (LOC771726), mRNA	-	-	-	gi|118089987|ref|XM_001234969.1|
894	62	24	17.07	6.37	-1.4221	<0.0001	0.000118953	CHKA	PREDICTED: Gallus gallus similar to choline kinase (LOC423112), partial mRNA	-	-	-	gi|118091359|ref|XM_421045.2|
895	60	26	16.52	6.9	-1.25955	0.0001	0.000702492	TBCC	Gallus gallus tubulin folding cofactor C (TBCC), mRNA	-	-	-	gi|71895780|ref|NM_001031520.1|
896	69	16	19	4.25	-2.16046	<0.0001	<0.0001	LOC429398	PREDICTED: Gallus gallus similar to 1-phosphatidylinositol-4,5-bisphosphate phosphodiesterase gamma 1 (Phosphoinositide phospholipase C) (PLC-gamma-1) (Phospholipase C-gamma-1) (PLC-II) (PLC-148) (LOC429398), partial mRNA	-	-	-	gi|50767235|ref|XM_426955.1|
897	63	22	17.34	5.84	-1.57006	<0.0001	<0.0001	NAT10	Gallus gallus N-acetyltransferase 10 (NAT10), mRNA	GO:0005634//nucleus	GO:0005524//ATP binding;GO:0008080//N-acetyltransferase activity;GO:0005515//protein binding	GO:0008152//metabolic process	gi|61098421|ref|NM_001012940.1|
898	59	26	16.24	6.9	-1.23488	0.0001	0.000980505	TOR1A	Gallus gallus torsin family 1, member A (torsin A) (TOR1A), mRNA	GO:0005625//soluble fraction;GO:0031965//nuclear membrane;GO:0005874//microtubule;GO:0043025//cell soma;GO:0005788//endoplasmic reticulum lumen;GO:0030426//growth cone;GO:0005783//endoplasmic reticulum	GO:0005524//ATP binding;GO:0051082//unfolded protein binding;GO:0004252//serine-type endopeptidase activity	GO:0006979//response to oxidative stress;GO:0051085//chaperone mediated protein folding requiring cofactor;GO:0006986//response to unfolded protein	gi|71897316|ref|NM_001030687.1|
899	24	62	6.61	16.45	1.31537	<0.0001	0.000463411	BAAT	PREDICTED: Gallus gallus hypothetical protein LOC769879 (LOC769879), mRNA	-	GO:0003824//catalytic activity	-	gi|118090981|ref|XM_001233193.1|
900	20	66	5.51	17.51	1.66805	<0.0001	<0.0001	SEPHS1	PREDICTED: Gallus gallus hypothetical LOC426612 (LOC426612), mRNA	-	-	-	gi|118081978|ref|XM_424246.2|
901	20	66	5.51	17.51	1.66805	<0.0001	<0.0001	OLFML2A	PREDICTED: Gallus gallus similar to photomedin-1 (LOC417098), mRNA	-	-	-	gi|118099471|ref|XM_415383.2|
902	17	69	4.68	18.31	1.96805	<0.0001	<0.0001	NID1	PREDICTED: Gallus gallus nidogen 1 (NID1), mRNA	-	-	-	gi|118088172|ref|XM_419556.2|
903	66	18	18.17	4.78	-1.92648	<0.0001	<0.0001	SLC3A1	PREDICTED: Gallus gallus hypothetical LOC428569 (LOC428569), mRNA	GO:0005743//mitochondrial inner membrane;GO:0005624//membrane fraction;GO:0005774//vacuolar membrane;GO:0005887//integral to plasma membrane	GO:0015184//L-cystine transmembrane transporter activity;GO:0015174//basic amino acid transmembrane transporter activity;GO:0046982//protein heterodimerization activity	GO:0006520//cellular amino acid metabolic process;GO:0015802//basic amino acid transport;GO:0015811//L-cystine transport	gi|118087980|ref|XM_426125.2|
904	24	61	6.61	16.19	1.29238	0.0001	0.000643242	LOC769717	PREDICTED: Gallus gallus hypothetical protein LOC769717 (LOC769717), mRNA	GO:0016021//integral to membrane	GO:0005506//iron ion binding;GO:0016702//oxidoreductase activity, acting on single donors with incorporation of molecular oxygen, incorporation of two atoms of oxygen;GO:0016706//oxidoreductase activity, acting on paired donors, with incorporation or reduction of molecular oxygen, 2-oxoglutarate as one donor, and incorporation of one atom each of oxygen into both donors	GO:0019538//protein metabolic process;GO:0055114//oxidation reduction	gi|118099607|ref|XR_026694.1|
905	23	62	6.33	16.45	1.37781	<0.0001	0.000266195	WDR33	PREDICTED: Gallus gallus similar to WDC146 (LOC424753), mRNA	GO:0005634//nucleus	GO:0005515//protein binding	GO:0007283//spermatogenesis;GO:0006301//postreplication repair	gi|118094827|ref|XM_422575.2|
906	20	65	5.51	17.25	1.64647	<0.0001	<0.0001	RCJMB04_39g7	Gallus gallus protein phosphatase 1, regulatory (inhibitor) subunit 2 (PPP1R2), mRNA	-	GO:0005515//protein binding;GO:0004864//phosphoprotein phosphatase inhibitor activity	GO:0006091//generation of precursor metabolites and energy	gi|71896916|ref|NM_001031313.1|
907	18	67	4.96	17.78	1.84184	<0.0001	<0.0001	NOP58	PREDICTED: Gallus gallus nucleolar protein NOP5/NOP58 (LOC424087), mRNA	-	-	-	gi|118093431|ref|XM_421942.2|
908	67	16	18.44	4.25	-2.1173	<0.0001	<0.0001	PPIL3	Gallus gallus peptidylprolyl isomerase (cyclophilin)-like 3 (PPIL3), mRNA	GO:0005681//spliceosomal complex	GO:0005515//protein binding;GO:0003755//peptidyl-prolyl cis-trans isomerase activity	GO:0006457//protein folding;GO:0008380//RNA splicing;GO:0006397//mRNA processing	gi|56605961|ref|NM_001008475.1|
909	66	17	18.17	4.51	-2.01036	<0.0001	<0.0001	SYS1	PREDICTED: Gallus gallus dysbindin (dystrobrevin binding protein 1) domain containing 2 (DBNDD2), mRNA	GO:0016020//membrane;GO:0005794//Golgi apparatus	-	GO:0006810//transport	gi|118100585|ref|XM_417361.2|
910	12	73	3.3	19.37	2.55329	<0.0001	<0.0001	ZMYND19	Gallus gallus zinc finger, MYND-type containing 19 (ZMYND19), mRNA	-	-	-	gi|45383278|ref|NM_204443.1|
911	58	25	15.97	6.63	-1.26828	0.0001	0.00083568	TARSL2	PREDICTED: Gallus gallus threonyl-tRNA synthetase-like 2 (TARSL2), mRNA	GO:0005737//cytoplasm	GO:0004829//threonine-tRNA ligase activity;GO:0005524//ATP binding	GO:0006435//threonyl-tRNA aminoacylation	gi|118095670|ref|XM_413774.2|
912	21	63	5.78	16.72	1.53243	<0.0001	<0.0001	RCJMB04_13d7	PREDICTED: Gallus gallus similar to SRR1-like protein (LOC416908), mRNA	GO:0005783//endoplasmic reticulum	-	-	gi|118098630|ref|XM_415199.2|
913	20	64	5.51	16.98	1.62371	<0.0001	<0.0001	SETD5	PREDICTED: Gallus gallus similar to Setd5 protein (LOC770572), mRNA	-	-	-	gi|118096906|ref|XM_001233427.1|
914	69	13	19	3.45	-2.46133	<0.0001	<0.0001	PHF12	PREDICTED: Gallus gallus PHD finger protein 12 (PHF12), mRNA	GO:0017053//transcriptional repressor complex	GO:0008270//zinc ion binding;GO:0016564//transcription repressor activity;GO:0005515//protein binding	GO:0045892//negative regulation of transcription, DNA-dependent	gi|118100223|ref|XM_415826.2|
915	67	15	18.44	3.98	-2.212	<0.0001	<0.0001	SIN3A	PREDICTED: Gallus gallus similar to transcriptional co-repressor Sin3A (LOC415307), mRNA	GO:0000776//kinetochore;GO:0005634//nucleus	GO:0003677//DNA binding;GO:0003714//transcription corepressor activity	GO:0000122//negative regulation of transcription from RNA polymerase II promoter	gi|118095578|ref|XM_413695.2|
916	61	21	16.79	5.57	-1.59185	<0.0001	<0.0001	BTD	PREDICTED: Gallus gallus biotinidase (BTD), mRNA	GO:0005730//nucleolus;GO:0045177//apical part of cell;GO:0043204//perikaryon	GO:0016811//hydrolase activity, acting on carbon-nitrogen (but not peptide) bonds, in linear amides;GO:0004075//biotin carboxylase activity	GO:0007417//central nervous system development;GO:0008544//epidermis development	gi|118086009|ref|XM_418738.2|
917	20	63	5.51	16.72	1.60145	<0.0001	<0.0001	RNF145	PREDICTED: Gallus gallus similar to hypothetical protein FLJ31951 (LOC416239), mRNA	GO:0016021//integral to membrane	GO:0008270//zinc ion binding;GO:0005515//protein binding	-	gi|118097410|ref|XM_001233172.1|
918	20	63	5.51	16.72	1.60145	<0.0001	<0.0001	NOL12	PREDICTED: Gallus gallus nucleolar protein 12 (NOL12), mRNA	GO:0005730//nucleolus	GO:0019843//rRNA binding	-	gi|118082737|ref|XM_416274.2|
919	60	21	16.52	5.57	-1.56846	<0.0001	<0.0001	PLXNA1	PREDICTED: Gallus gallus plexin A1 (PLXNA1), mRNA	GO:0005624//membrane fraction;GO:0005622//intracellular;GO:0005886//plasma membrane;GO:0016021//integral to membrane	GO:0017154//semaphorin receptor activity;GO:0005515//protein binding	GO:0008045//motor axon guidance;GO:0048755//branching morphogenesis of a nerve;GO:0007165//signal transduction	gi|118096927|ref|XM_414370.2|
920	59	22	16.24	5.84	-1.47551	<0.0001	0.000113215	MRPS34	PREDICTED: Gallus gallus mitochondrial ribosomal protein S34 (MRPS34), mRNA	GO:0005840//ribosome;GO:0005739//mitochondrion	GO:0005515//protein binding	-	gi|118098325|ref|XM_424592.2|
921	22	60	6.06	15.92	1.39345	<0.0001	0.000300089	GOSR1	Gallus gallus golgi SNAP receptor complex member 1 (GOSR1), mRNA	GO:0000139//Golgi membrane;GO:0031201//SNARE complex;GO:0016021//integral to membrane;GO:0005801//cis-Golgi network	GO:0004872//receptor activity;GO:0005484//SNAP receptor activity	GO:0006891//intra-Golgi vesicle-mediated transport;GO:0042147//retrograde transport, endosome to Golgi;GO:0006886//intracellular protein transport;GO:0006888//ER to Golgi vesicle-mediated transport	gi|57525318|ref|NM_001006222.1|
922	66	14	18.17	3.71	-2.29207	<0.0001	<0.0001	MYEOV2	PREDICTED: Gallus gallus similar to multiple myeloma overexpression gene 2 (LOC770635), mRNA	-	-	-	gi|118094970|ref|XM_001233101.1|
923	61	19	16.79	5.04	-1.73611	<0.0001	<0.0001	LOC420294	PREDICTED: Gallus gallus similar to cylindromatosis (turban tumor syndrome); cylindromatosis 1, turban tumor syndrome (LOC420294), mRNA	GO:0043232	GO:0016787//hydrolase activity	GO:0019941//modification-dependent protein catabolic process	gi|118087442|ref|XM_418407.2|
924	17	64	4.68	16.98	1.85926	<0.0001	<0.0001	GSN	Gallus gallus gelsolin (GSN), mRNA	-	-	-	gi|45384385|ref|NM_204934.1|
925	15	66	4.13	17.51	2.08397	<0.0001	<0.0001	LOC419175	PREDICTED: Gallus gallus similar to PLCG1 variant protein (LOC419175), mRNA	GO:0043005//neuron projection;GO:0005829//cytosol;GO:0005886//plasma membrane	GO:0005057//receptor signaling protein activity;GO:0004435//phosphoinositide phospholipase C activity;GO:0051219//phosphoprotein binding;GO:0005509//calcium ion binding;GO:0035254//glutamate receptor binding;GO:0005158//insulin receptor binding	GO:0032959//inositol trisphosphate biosynthetic process;GO:0042542//response to hydrogen peroxide;GO:0010243//response to organic nitrogen;GO:0009629//response to gravity;GO:0009395//phospholipid catabolic process;GO:0016192//vesicle-mediated transport;GO:0043278//response to morphine;GO:0007242//intracellular signaling cascade;GO:0050852//T cell receptor signaling pathway;GO:0010634//positive re…	gi|118100565|ref|XR_027198.1|
926	15	66	4.13	17.51	2.08397	<0.0001	<0.0001	COASY	PREDICTED: Gallus gallus hypothetical LOC425550 (LOC425550), partial mRNA	-	GO:0004595//pantetheine-phosphate adenylyltransferase activity;GO:0004140//dephospho-CoA kinase activity;GO:0000166//nucleotide binding	GO:0015937//coenzyme A biosynthetic process	gi|118111509|ref|XM_423303.2|
927	61	18	16.79	4.78	-1.81252	<0.0001	<0.0001	NUBP1	PREDICTED: Gallus gallus nucleotide binding protein 1 (MinD homolog, E. coli) (NUBP1), mRNA	-	GO:0017111//nucleoside-triphosphatase activity;GO:0005524//ATP binding	GO:0000921//septin ring assembly	gi|118098109|ref|XM_414933.2|
928	58	21	15.97	5.57	-1.51962	<0.0001	<0.0001	LOC421530	PREDICTED: Gallus gallus hypothetical LOC421530 (LOC421530), mRNA	GO:0016607//nuclear speck	GO:0005488//binding	-	gi|118088222|ref|XM_419571.2|
929	22	58	6.06	15.39	1.3446	<0.0001	0.000596199	RASSF5	Gallus gallus Ras association (RalGDS/AF-6) domain family 5 (RASSF5), mRNA	-	-	-	gi|56605893|ref|NM_001008452.1|
930	19	61	5.23	16.19	1.63022	<0.0001	<0.0001	COQ6	PREDICTED: Gallus gallus similar to Coq6 protein (LOC423342), mRNA	GO:0005739//mitochondrion	GO:0016709//oxidoreductase activity, acting on paired donors, with incorporation or reduction of molecular oxygen, NADH or NADPH as one donor, and incorporation of one atom of oxygen;GO:0050660//FAD binding	GO:0055114//oxidation reduction;GO:0006744//ubiquinone biosynthetic process	gi|118091922|ref|XM_421257.2|
931	62	16	17.07	4.25	-2.00593	<0.0001	<0.0001	RCJMB04_1d5	Gallus gallus epidermal growth factor receptor pathway substrate 15 (EPS15), mRNA	GO:0005768//endosome;GO:0005905//coated pit;GO:0005829//cytosol	GO:0005515//protein binding;GO:0005509//calcium ion binding	GO:0016050//vesicle organization;GO:0008283//cell proliferation;GO:0006810//transport;GO:0007173//epidermal growth factor receptor signaling pathway	gi|71896790|ref|NM_001031283.1|
932	7	73	1.93	19.37	3.32715	<0.0001	<0.0001	LOC770602	PREDICTED: Gallus gallus similar to flavin-containing monooxygenase 3 (LOC770602), mRNA	-	-	-	gi|118094125|ref|XM_001233941.1|
933	64	13	17.62	3.45	-2.35255	<0.0001	<0.0001	NISCH	PREDICTED: Gallus gallus similar to KIAA0975 protein (LOC415893), mRNA	-	-	-	gi|118096683|ref|XM_414245.2|
934	61	16	16.79	4.25	-1.98207	<0.0001	<0.0001	IFIH1	PREDICTED: Gallus gallus interferon induced with helicase C domain 1 (IFIH1), mRNA	GO:0005622//intracellular	GO:0003676//nucleic acid binding	GO:0050896//response to stimulus	gi|118093694|ref|XM_422031.2|
935	55	22	15.14	5.84	-1.37432	<0.0001	0.000495855	SLC2A5	PREDICTED: Gallus gallus similar to Solute carrier family 2, facilitated glucose transporter, member 5 (Glucose transporter type 5, small intestine) (Fructose transporter) (LOC419438), mRNA	GO:0005886//plasma membrane;GO:0016021//integral to membrane	GO:0005355//glucose transmembrane transporter activity;GO:0005353//fructose transmembrane transporter activity;GO:0005351//sugar:hydrogen symporter activity	GO:0005975//carbohydrate metabolic process;GO:0015755//fructose transport;GO:0055085//transmembrane transport;GO:0015758//glucose transport	gi|118101059|ref|XM_417596.2|
936	16	62	4.4	16.45	1.90251	<0.0001	<0.0001	EIF4ENIF1	PREDICTED: Gallus gallus similar to Eukaryotic translation initiation factor 4E transporter (eIF4E transporter) (4E-T) (Eukaryotic translation initiation factor 4E nuclear import factor 1) (LOC416961), mRNA	GO:0005829//cytosol;GO:0005634//nucleus	GO:0008565//protein transporter activity;GO:0005515//protein binding	GO:0015031//protein transport	gi|118098722|ref|XM_415254.2|
937	13	65	3.58	17.25	2.26856	<0.0001	<0.0001	BRCC3	PREDICTED: Gallus gallus BRCA1/BRCA2-containing complex, subunit 3 (BRCC3), mRNA	-	-	-	gi|118089376|ref|XM_420195.2|
938	60	16	16.52	4.25	-1.95868	<0.0001	<0.0001	LOC423506	PREDICTED: Gallus gallus hypothetical LOC423506 (LOC423506), mRNA	-	-	-	gi|118092105|ref|XM_430060.2|
939	58	18	15.97	4.78	-1.74028	<0.0001	<0.0001	LOC422067	PREDICTED: Gallus gallus similar to Chromosome 2 open reading frame 3 (LOC422067), mRNA	-	GO:0005515//protein binding	GO:0006350//transcription	gi|118089248|ref|XM_420072.2|
940	58	18	15.97	4.78	-1.74028	<0.0001	<0.0001	BZW2	Gallus gallus basic leucine zipper and W2 domains 2 (BZW2), mRNA	-	GO:0005515//protein binding	GO:0007399//nervous system development;GO:0030154//cell differentiation	gi|57530696|ref|NM_001006358.1|
941	57	19	15.69	5.04	-1.63835	<0.0001	<0.0001	C1orf27	Gallus gallus similar to chromosome 1 open reading frame 27 (LOC424455), mRNA	GO:0016021//integral to membrane	GO:0008270//zinc ion binding;GO:0016491//oxidoreductase activity	-	gi|71895270|ref|NM_001031272.1|
942	57	19	15.69	5.04	-1.63835	<0.0001	<0.0001	RAB3GAP1	PREDICTED: Gallus gallus similar to KIAA0066 (LOC424290), mRNA	GO:0005737//cytoplasm;GO:0005625//soluble fraction	GO:0046982//protein heterodimerization activity;GO:0005097//Rab GTPase activator activity;GO:0017137//Rab GTPase binding	GO:0043087//regulation of GTPase activity	gi|118093846|ref|XM_422135.2|
943	20	57	5.51	15.12	1.45633	<0.0001	0.000266668	LOC416147	PREDICTED: Gallus gallus similar to Zinc finger protein 147 (Tripartite motif protein 25) (Estrogen responsive finger protein) (Efp) (LOC416147), mRNA	-	-	-	gi|118097308|ref|XM_414478.2|
944	9	68	2.48	18.04	2.86279	<0.0001	<0.0001	SNX22	PREDICTED: Gallus gallus similar to MGC80831 protein (LOC769119), mRNA	-	-	-	gi|118095471|ref|XM_001231640.1|
945	59	16	16.24	4.25	-1.93402	<0.0001	<0.0001	COG4	Gallus gallus component of oligomeric golgi complex 4 (COG4), mRNA	GO:0000139//Golgi membrane;GO:0017119//Golgi transport complex	GO:0005515//protein binding	GO:0015031//protein transport	gi|61098239|ref|NM_001012775.1|
946	55	20	15.14	5.31	-1.51158	<0.0001	0.000155413	HSPA9	Gallus gallus heat shock 70kDa protein 9 (mortalin) (HSPA9), mRNA	GO:0042645//mitochondrial nucleoid;GO:0009986//cell surface	GO:0005524//ATP binding;GO:0051082//unfolded protein binding	GO:0006457//protein folding;GO:0006611//protein export from nucleus;GO:0006916//anti-apoptosis	gi|57524985|ref|NM_001006147.1|
947	55	20	15.14	5.31	-1.51158	<0.0001	0.000155307	C18orf8	PREDICTED: Gallus gallus similar to Chromosome 18 open reading frame 8 (LOC421075), mRNA	-	-	-	gi|118086889|ref|XM_419161.2|
948	54	21	14.87	5.57	-1.41666	<0.0001	0.000408124	LONP1	PREDICTED: Gallus gallus similar to ATP-dependent Lon protease (LOC768942), mRNA	-	-	-	gi|118103079|ref|XM_001232111.1|
949	20	56	5.51	14.86	1.43131	<0.0001	0.000382364	MID1IP1	Gallus gallus MID1 interacting protein 1 (gastrulation specific G12 homolog (zebrafish)) (MID1IP1), mRNA	GO:0015630//microtubule cytoskeleton;GO:0005737//cytoplasm;GO:0005634//nucleus	GO:0008022//protein C-terminus binding	GO:0007026//negative regulation of microtubule depolymerization	gi|47087186|ref|NM_213575.1|
950	71	3	19.55	0.8	-4.61102	<0.0001	<0.0001	SUV420H1	PREDICTED: Gallus gallus suppressor of variegation 4-20 homolog 1 (Drosophila) (SUV420H1), mRNA	-	-	-	gi|118091364|ref|XM_422910.2|
951	15	61	4.13	16.19	1.97089	<0.0001	<0.0001	CYP3A80	PREDICTED: Gallus gallus cytochrome P450 3A80 (CYP3A80), mRNA	GO:0016020//membrane;GO:0005783//endoplasmic reticulum	GO:0005506//iron ion binding;GO:0008395//steroid hydroxylase activity;GO:0016712//oxidoreductase activity, acting on paired donors, with incorporation or reduction of molecular oxygen, reduced flavin or flavoprotein as one donor, and incorporation of one atom of oxygen	-	gi|118097806|ref|XM_414782.2|
952	10	66	2.75	17.51	2.67068	<0.0001	<0.0001	ANAPC2	PREDICTED: Gallus gallus similar to anaphase-promoting complex subunit 2 (LOC417258), mRNA	GO:0005829//cytosol;GO:0005654//nucleoplasm	GO:0004842//ubiquitin-protein ligase activity	GO:0008054//cyclin catabolic process;GO:0051436//negative regulation of ubiquitin-protein ligase activity during mitotic cell cycle;GO:0031145//anaphase-promoting complex-dependent proteasomal ubiquitin-dependent protein catabolic process;GO:0051437//positive regulation of ubiquitin-protein ligase activity during mitotic cell cycle;GO:0000079//regulation of cyclin-dependent protein kinase activity	gi|118099186|ref|XM_415533.2|
953	55	19	15.14	5.04	-1.58687	<0.0001	<0.0001	GPR107	Gallus gallus G protein-coupled receptor 107 (GPR107), mRNA	GO:0016021//integral to membrane	-	-	gi|71897322|ref|NM_001030686.1|
954	20	55	5.51	14.59	1.40486	<0.0001	0.000542065	ITPK1	Gallus gallus inositol 1,3,4-triphosphate 5/6 kinase (ITPK1), mRNA	GO:0005622//intracellular	GO:0047325//inositol tetrakisphosphate 1-kinase activity;GO:0016787//hydrolase activity;GO:0005524//ATP binding;GO:0000287//magnesium ion binding;GO:0016853//isomerase activity;GO:0035300//inositol-1,3,4-trisphosphate 5/6-kinase activity	GO:0007165//signal transduction;GO:0032957//inositol trisphosphate metabolic process	gi|60302827|ref|NM_001012588.1|
955	15	60	4.13	15.92	1.94663	<0.0001	<0.0001	DRG1	Gallus gallus developmentally regulated GTP binding protein 1 (DRG1), mRNA	-	-	-	gi|98162714|ref|NM_001032362.1|
956	13	62	3.58	16.45	2.20006	<0.0001	<0.0001	GTF3A	PREDICTED: Gallus gallus general transcription factor IIIA (GTF3A), mRNA	-	-	-	gi|118085013|ref|XM_417125.2|
957	13	62	3.58	16.45	2.20006	<0.0001	<0.0001	NAPRT1	Gallus gallus nicotinate phosphoribosyltransferase domain containing 1 (NAPRT1), mRNA	GO:0005829//cytosol	GO:0004516//nicotinate phosphoribosyltransferase activity	GO:0006979//response to oxidative stress;GO:0009435//NAD biosynthetic process	gi|46195833|ref|NM_206981.1|
958	57	16	15.69	4.25	-1.88431	<0.0001	<0.0001	EP400	PREDICTED: Gallus gallus E1A binding protein p400 (EP400), mRNA	-	-	-	gi|118098420|ref|XM_001234819.1|
959	53	20	14.59	5.31	-1.4582	<0.0001	0.000329326	RP2	Gallus gallus retinitis pigmentosa 2 homolog (human) (RP2), mRNA	GO:0005886//plasma membrane	GO:0004550//nucleoside diphosphate kinase activity;GO:0005524//ATP binding;GO:0051082//unfolded protein binding	GO:0050896//response to stimulus;GO:0007025;GO:0006228//UTP biosynthetic process;GO:0007601//visual perception;GO:0006183//GTP biosynthetic process;GO:0006241//CTP biosynthetic process	gi|56711269|ref|NM_001008680.1|
960	54	18	14.87	4.78	-1.63732	<0.0001	<0.0001	GTPBP8	PREDICTED: Gallus gallus hypothetical LOC418366 (LOC418366), mRNA	GO:0005622//intracellular	GO:0005525//GTP binding	-	gi|118083538|ref|XM_416585.2|
961	19	54	5.23	14.33	1.45416	<0.0001	0.000428105	EXTL3	PREDICTED: Gallus gallus similar to Extl3 protein (LOC422022), mRNA	GO:0016021//integral to membrane;GO:0031227//intrinsic to endoplasmic reticulum membrane	GO:0030145//manganese ion binding;GO:0001888//glucuronyl-galactosyl-proteoglycan 4-alpha-N-acetylglucosaminyltransferase activity;GO:0005515//protein binding	GO:0030307//positive regulation of cell growth;GO:0035118//embryonic pectoral fin morphogenesis;GO:0045743//positive regulation of fibroblast growth factor receptor signaling pathway;GO:0015012//heparan sulfate proteoglycan biosynthetic process;GO:0030516//regulation of axon extension	gi|118089115|ref|XM_420030.2|
962	18	55	4.96	14.59	1.55657	<0.0001	0.000159001	HAGHL	Gallus gallus hydroxyacylglutathione hydrolase-like (HAGHL), mRNA	-	-	-	gi|71894756|ref|NM_001030637.1|
963	15	58	4.13	15.39	1.89778	<0.0001	<0.0001	SAP30BP	PREDICTED: Gallus gallus similar to transcriptional regulator protein HCNGP (LOC417375), mRNA	GO:0005634//nucleus	GO:0005515//protein binding	GO:0006917//induction of apoptosis;GO:0006350//transcription	gi|118099662|ref|XM_415631.2|
964	15	58	4.13	15.39	1.89778	<0.0001	<0.0001	MAGI1	PREDICTED: Gallus gallus similar to membrane associated guanylate kinase, WW and PDZ domain containing 1 (LOC416083), mRNA	-	-	-	gi|118097046|ref|XR_027096.1|
965	16	57	4.4	15.12	1.78088	<0.0001	<0.0001	LOC776463	PREDICTED: Gallus gallus similar to amino acid feature: cytoplasmic domain, aa 1 .. 91; amino acid feature: extracellular domain, aa 115 .. 257; amino acid feature: lectin-like domain, aa 128 .. 243; amino acid feature: transmembrane domain, aa 92 .. 114 (LOC776463), mRNA	GO:0016021//integral to membrane	GO:0005529//sugar binding	-	gi|118116620|ref|XM_001235983.1|
966	12	61	3.3	16.19	2.29457	<0.0001	<0.0001	LYRM2	PREDICTED: Gallus gallus LYR motif containing 2 (LYRM2), mRNA	-	-	-	gi|118088815|ref|XM_419836.2|
967	11	62	3.03	16.45	2.4407	<0.0001	<0.0001	KIAA1430	PREDICTED: Gallus gallus hypothetical LOC422545 (LOC422545), mRNA	-	-	-	gi|118090081|ref|XM_420507.2|
968	10	63	2.75	16.72	2.60407	<0.0001	<0.0001	LOC429068	PREDICTED: Gallus gallus hypothetical LOC429068 (LOC429068), mRNA	-	-	-	gi|118094167|ref|XR_027069.1|
969	53	18	14.59	4.78	-1.6099	<0.0001	<0.0001	LOC776623	PREDICTED: Gallus gallus hypothetical protein LOC773055 (LOC776623), partial mRNA	-	-	-	gi|118116741|ref|XM_001236136.1|
970	52	19	14.32	5.04	-1.50654	<0.0001	0.000266215	BNIP2	PREDICTED: Gallus gallus similar to NIP21 (LOC415379), mRNA	-	-	GO:0006915//apoptosis	gi|118095647|ref|XM_413765.2|
971	51	20	14.04	5.31	-1.40276	0.0001	0.000694483	ZMPSTE24	PREDICTED: Gallus gallus similar to Zinc metallopeptidase (STE24 homolog, yeast) (LOC419572), mRNA	-	-	-	gi|50759644|ref|XM_417720.1|
972	19	53	5.23	14.06	1.42671	<0.0001	0.000608911	FXN	PREDICTED: Gallus gallus similar to Frataxin, mitochondrial precursor (Friedreich ataxia protein) (Fxn) (LOC427244), mRNA	GO:0005759//mitochondrial matrix;GO:0005829//cytosol	GO:0005515//protein binding;GO:0051537//2 iron, 2 sulfur cluster binding;GO:0008199//ferric iron binding;GO:0034986//iron chaperone activity;GO:0008198//ferrous iron binding	GO:0030307//positive regulation of cell growth;GO:0010722//regulation of ferrochelatase activity;GO:0009792//embryonic development ending in birth or egg hatching;GO:0019230//proprioception;GO:0018283//iron incorporation into metallo-sulfur cluster;GO:0046621//negative regulation of organ growth;GO:0006879//cellular iron ion homeostasis;GO:0040015//negative regulation of multicellular organism gr…	gi|118104064|ref|XM_424827.2|
973	15	57	4.13	15.12	1.87224	<0.0001	<0.0001	KIFC3	PREDICTED: Gallus gallus hypothetical LOC415630 (LOC415630), mRNA	GO:0005875//microtubule associated complex;GO:0005874//microtubule	GO:0005524//ATP binding;GO:0003777//microtubule motor activity	GO:0007018//microtubule-based movement	gi|118096099|ref|XM_413996.2|
974	56	14	15.42	3.71	-2.05531	<0.0001	<0.0001	OSBPL9	-	-	-	-	gi|118094540|ref|XM_001234182.1|
975	54	16	14.87	4.25	-1.80687	<0.0001	<0.0001	RCJMB04_5j9	Gallus gallus similar to hypothetical protein 4933408F15 (LOC422610), mRNA	GO:0005789//endoplasmic reticulum membrane;GO:0016021//integral to membrane	GO:0003841//1-acylglycerol-3-phosphate O-acyltransferase activity	GO:0008654//phospholipid biosynthetic process	gi|71896718|ref|NM_001031145.1|
976	16	55	4.4	14.59	1.7294	<0.0001	<0.0001	RCJMB04_8o21	PREDICTED: Gallus gallus formin-like 1 (FMNL1), mRNA	GO:0005829//cytosol	GO:0005522//profilin binding	GO:0006929//substrate-bound cell migration;GO:0016043//cellular component organization	gi|118102806|ref|XM_001234504.1|
977	58	11	15.97	2.92	-2.45132	<0.0001	<0.0001	SLC19A1	Gallus gallus solute carrier family 19 (folate transporter), member 1 (SLC19A1), mRNA	GO:0005887//integral to plasma membrane;GO:0005624//membrane fraction	GO:0015350//methotrexate transporter activity;GO:0008517//folic acid transporter activity;GO:0005542//folic acid binding;GO:0008518//reduced folate carrier activity	GO:0015884//folic acid transport	gi|57529786|ref|NM_001006513.1|
978	53	16	14.59	4.25	-1.77945	<0.0001	<0.0001	LOC770522	PREDICTED: Gallus gallus similar to xenobiotic receptor (LOC770522), mRNA	GO:0005634//nucleus	GO:0043565//sequence-specific DNA binding;GO:0003707//steroid hormone receptor activity;GO:0003700//transcription factor activity;GO:0008270//zinc ion binding	GO:0006355//regulation of transcription, DNA-dependent	gi|118102217|ref|XM_001233861.1|
979	17	53	4.68	14.06	1.58702	<0.0001	0.00017505	MAP3K8	PREDICTED: Gallus gallus hypothetical LOC420479 (LOC420479), mRNA	GO:0005829//cytosol	GO:0005515//protein binding;GO:0005524//ATP binding;GO:0000287//magnesium ion binding;GO:0004709//MAP kinase kinase kinase activity	GO:0006468//protein amino acid phosphorylation;GO:0007049//cell cycle;GO:0007165//signal transduction	gi|118085618|ref|XM_418581.2|
980	17	53	4.68	14.06	1.58702	<0.0001	0.000174932	CPSF3L	Gallus gallus cleavage and polyadenylation specific factor 3-like (CPSF3L), mRNA	GO:0005737//cytoplasm;GO:0032039//integrator complex	GO:0016787//hydrolase activity	GO:0016180//snRNA processing	gi|61098196|ref|NM_001012836.1|
981	15	55	4.13	14.59	1.82077	<0.0001	<0.0001	PHRF1	PREDICTED: Gallus gallus similar to CTD-binding SR-like protein rA9 (LOC426102), mRNA	-	GO:0019904//protein domain specific binding;GO:0070063//RNA polymerase binding	GO:0006397//mRNA processing;GO:0006366//transcription from RNA polymerase II promoter	gi|118091343|ref|XM_423776.2|
982	56	12	15.42	3.18	-2.2777	<0.0001	<0.0001	NIPA1	Gallus gallus non imprinted in Prader-Willi/Angelman syndrome 1 (NIPA1), mRNA	GO:0016021//integral to membrane	-	-	gi|71895212|ref|NM_001030810.1|
983	56	12	15.42	3.18	-2.2777	<0.0001	<0.0001	APPBP2	Gallus gallus amyloid beta precursor protein (cytoplasmic tail) binding protein 2 (APPBP2), mRNA	GO:0005875//microtubule associated complex;GO:0030659//cytoplasmic vesicle membrane;GO:0005634//nucleus;GO:0005874//microtubule	GO:0008017//microtubule binding;GO:0003777//microtubule motor activity	GO:0006886//intracellular protein transport	gi|71897036|ref|NM_001030723.1|
984	49	19	13.49	5.04	-1.42039	0.0001	0.000817556	PPARA	Gallus gallus peroxisome proliferator-activated receptor alpha (PPARA), mRNA	GO:0005634//nucleus	GO:0008270//zinc ion binding;GO:0003707//steroid hormone receptor activity;GO:0008144//drug binding;GO:0003706//ligand-regulated transcription factor activity;GO:0016563//transcription activator activity;GO:0019904//protein domain specific binding;GO:0043565//sequence-specific DNA binding;GO:0003700//transcription factor activity	GO:0032269//negative regulation of cellular protein metabolic process;GO:0008544//epidermis development;GO:0032868//response to insulin stimulus;GO:0010745//negative regulation of macrophage derived foam cell differentiation;GO:0042157//lipoprotein metabolic process;GO:0042060//wound healing;GO:0045833//negative regulation of lipid metabolic process;GO:0001666//response to hypoxia;GO:0010553//neg…	gi|47825376|ref|NM_001001464.1|
985	16	53	4.4	14.06	1.67602	<0.0001	<0.0001	CTSG	PREDICTED: Gallus gallus similar to Mcpt1-prov protein (LOC426049), mRNA	-	GO:0008236//serine-type peptidase activity	-	gi|118103371|ref|XM_423728.2|
986	54	13	14.87	3.45	-2.10774	<0.0001	<0.0001	17.5	Gallus gallus lectin-like protein; type II transmembrane protein (17.5) (17.5), mRNA	GO:0016021//integral to membrane	GO:0005529//sugar binding	-	gi|45382190|ref|NM_205429.1|
987	53	14	14.59	3.71	-1.97549	<0.0001	<0.0001	EXOC1	-	-	-	-	gi|118090477|ref|XM_001232096.1|
988	55	11	15.14	2.92	-2.37432	<0.0001	<0.0001	LOC770190	PREDICTED: Gallus gallus hypothetical protein LOC770190 (LOC770190), mRNA	GO:0005758//mitochondrial intermembrane space	GO:0008047//enzyme activator activity;GO:0016531//copper chaperone activity	GO:0006825//copper ion transport;GO:0007420//brain development;GO:0007507//heart development;GO:0006091//generation of precursor metabolites and energy	gi|118083479|ref|XM_001233519.1|
989	54	12	14.87	3.18	-2.22531	<0.0001	<0.0001	LOC770614	PREDICTED: Gallus gallus hypothetical protein LOC770614 (LOC770614), mRNA	-	-	-	gi|118095246|ref|XM_001233951.1|
990	50	16	13.76	4.25	-1.69495	<0.0001	<0.0001	LOC427227	PREDICTED: Gallus gallus similar to KIAA2026 protein (LOC427227), mRNA	-	-	-	gi|118104003|ref|XM_424814.2|
991	17	50	4.68	13.27	1.50359	<0.0001	0.00053432	KIAA1704	Gallus gallus similar to RIKEN cDNA 1200011I18 (LOC418842), mRNA	-	-	-	gi|57529270|ref|NM_001006270.1|
992	16	51	4.4	13.53	1.62059	<0.0001	0.000190608	TTC19	PREDICTED: Gallus gallus similar to tetratricopeptide repeat domain 19 (LOC417597), mRNA	-	GO:0005515//protein binding	-	gi|118100325|ref|XM_415842.2|
993	13	54	3.58	14.33	2.00101	<0.0001	<0.0001	DKC1	Gallus gallus dyskeratosis congenita 1, dyskerin (DKC1), mRNA	GO:0005730//nucleolus;GO:0005697//telomerase holoenzyme complex;GO:0005654//nucleoplasm	GO:0003723//RNA binding;GO:0003720//telomerase activity;GO:0005515//protein binding;GO:0009982//pseudouridine synthase activity	GO:0006364//rRNA processing;GO:0007004//telomere maintenance via telomerase;GO:0001522//pseudouridine synthesis;GO:0008283//cell proliferation	gi|71895396|ref|NM_001031115.1|
994	14	53	3.85	14.06	1.86867	<0.0001	<0.0001	RCJMB04_33e14	Gallus gallus similar to RIKEN cDNA 4930570C03 (LOC426887), mRNA	-	-	-	gi|71897182|ref|NM_001031403.1|
995	58	7	15.97	1.86	-3.10199	<0.0001	<0.0001	DNAJC15	PREDICTED: Gallus gallus DnaJ (Hsp40) homolog, subfamily C, member 15 (DNAJC15), mRNA	GO:0016021//integral to membrane;GO:0005737//cytoplasm;GO:0005634//nucleus;GO:0005925//focal adhesion	GO:0031072//heat shock protein binding	-	gi|118084825|ref|XM_417034.2|
996	14	52	3.85	13.8	1.84174	<0.0001	<0.0001	NSUN3	PREDICTED: Gallus gallus NOL1/NOP2/Sun domain family, member 3 (NSUN3), mRNA	-	-	-	gi|118083653|ref|XM_416643.2|
997	14	52	3.85	13.8	1.84174	<0.0001	<0.0001	TBRG4	PREDICTED: Gallus gallus similar to cell cycle progression 2 protein (LOC420408), mRNA	GO:0005739//mitochondrion	GO:0005515//protein binding	GO:0000080//G1 phase of mitotic cell cycle;GO:0008284//positive regulation of cell proliferation;GO:0007050//cell cycle arrest	gi|118085504|ref|XM_418515.2|
998	11	55	3.03	14.59	2.26759	<0.0001	<0.0001	RASA4	PREDICTED: Gallus gallus similar to Ras GTPase-activating protein 4 (RasGAP-activating-like protein 2) (Calcium-promoted Ras inactivator) (LOC417513), mRNA	GO:0005622//intracellular;GO:0005886//plasma membrane	GO:0005096//GTPase activator activity;GO:0008270//zinc ion binding	GO:0051056//regulation of small GTPase mediated signal transduction	gi|118100092|ref|XM_415761.2|
999	51	13	14.04	3.45	-2.02487	<0.0001	<0.0001	MRPL32	PREDICTED: Gallus gallus mitochondrial ribosomal protein L32 (MRPL32), mRNA	GO:0005762//mitochondrial large ribosomal subunit;GO:0005743//mitochondrial inner membrane	GO:0045182//translation regulator activity;GO:0003735//structural constituent of ribosome	GO:0006412//translation	gi|118086095|ref|XM_418869.2|
1000	50	14	13.76	3.71	-1.89099	<0.0001	<0.0001	C1GALT1C1	PREDICTED: Gallus gallus C1GALT1-specific chaperone 1 (C1GALT1C1), mRNA	GO:0016021//integral to membrane	-	-	gi|118089663|ref|XM_420333.2|
1001	48	16	13.21	4.25	-1.6361	<0.0001	0.000187734	STK17B	Gallus gallus serine/threonine kinase 17b (apoptosis-inducing) (STK17B), mRNA	GO:0015629//actin cytoskeleton;GO:0005634//nucleus	GO:0004674//protein serine/threonine kinase activity;GO:0005524//ATP binding;GO:0005515//protein binding	GO:0006917//induction of apoptosis;GO:0007243//protein kinase cascade;GO:0006468//protein amino acid phosphorylation	gi|71895160|ref|NM_001031249.1|
1002	16	49	4.4	13	1.56294	<0.0001	0.000408394	ASRGL1	PREDICTED: Gallus gallus similar to MGC82104 protein (LOC421868), mRNA	GO:0005737//cytoplasm	GO:0003948//N4-(beta-N-acetylglucosaminyl)-L-asparaginase activity	GO:0033345//asparagine catabolic process via L-aspartate	gi|118088917|ref|XM_419885.2|
1003	12	53	3.3	14.06	2.09106	<0.0001	<0.0001	RCJMB04_20f16	Gallus gallus family with sequence similarity 76, member A (FAM76A), mRNA	-	-	-	gi|71897314|ref|NM_001031377.1|
1004	9	56	2.48	14.86	2.58302	<0.0001	<0.0001	HCLS1	Gallus gallus hematopoietic cell-specific Lyn substrate 1 (HCLS1), mRNA	-	-	-	gi|71897190|ref|NM_001031401.1|
1005	55	8	15.14	2.12	-2.83623	<0.0001	<0.0001	EPHX1	PREDICTED: Gallus gallus similar to MGC82277 protein (LOC421321), mRNA	GO:0005789//endoplasmic reticulum membrane;GO:0005792//microsome;GO:0016021//integral to membrane	GO:0033961//cis-stilbene-oxide hydrolase activity;GO:0004301//epoxide hydrolase activity	GO:0009636//response to toxin;GO:0019439//aromatic compound catabolic process	gi|118087828|ref|XM_419386.2|
1006	53	10	14.59	2.65	-2.46092	<0.0001	<0.0001	KIAA1958	PREDICTED: Gallus gallus similar to RIKEN cDNA E130308A19 (LOC431637), mRNA	-	-	-	gi|118104447|ref|XM_429189.2|
1007	51	12	14.04	3.18	-2.14244	<0.0001	<0.0001	CSE1L	PREDICTED: Gallus gallus CSE1 chromosome segregation 1-like (yeast) (CSE1L), mRNA	GO:0005643//nuclear pore;GO:0005737//cytoplasm	GO:0008262//importin-alpha export receptor activity	GO:0006915//apoptosis;GO:0008283//cell proliferation;GO:0000059//protein import into nucleus, docking	gi|118100583|ref|XM_417389.2|
1008	50	13	13.76	3.45	-1.99581	<0.0001	<0.0001	RCJMB04_2m10	Gallus gallus pleckstrin homology, Sec7 and coiled-coil domains 1(cytohesin 1) (PSCD1), mRNA	-	-	-	gi|71894754|ref|NM_001031105.1|
1009	49	14	13.49	3.71	-1.8624	<0.0001	<0.0001	CCDC6	Gallus gallus coiled-coil domain containing 6 (CCDC6), mRNA	GO:0005856//cytoskeleton;GO:0005737//cytoplasm	GO:0017124//SH3 domain binding;GO:0005200//structural constituent of cytoskeleton	-	gi|71894998|ref|NM_001031221.1|
1010	48	15	13.21	3.98	-1.73079	<0.0001	<0.0001	OXNAD1	PREDICTED: Gallus gallus oxidoreductase NAD-binding domain containing 1 (OXNAD1), mRNA	-	-	-	gi|118085908|ref|XM_418743.2|
1011	47	16	12.94	4.25	-1.6063	<0.0001	0.000280145	TPPP	-	-	-	-	gi|118086292|ref|XM_001231863.1|
1012	47	16	12.94	4.25	-1.6063	<0.0001	0.000279966	MSH4	PREDICTED: Gallus gallus similar to MutS homolog 4 (E. coli) (LOC424725), mRNA	GO:0000795//synaptonemal complex	GO:0030983//mismatched DNA binding;GO:0005524//ATP binding	GO:0007292//female gamete generation;GO:0007283//spermatogenesis;GO:0001541//ovarian follicle development;GO:0006298//mismatch repair;GO:0007129//synapsis;GO:0007131//reciprocal meiotic recombination	gi|118094773|ref|XM_422549.2|
1013	16	48	4.4	12.74	1.53379	<0.0001	0.000591788	TASP1	Gallus gallus taspase, threonine aspartase, 1 (TASP1), mRNA	-	-	-	gi|61098281|ref|NM_001012790.1|
1014	16	48	4.4	12.74	1.53379	<0.0001	0.000591432	RCJMB04_25b17	Gallus gallus similar to Hypothetical protein SB153, isoform 1 (LOC416392), mRNA	-	-	-	gi|71894816|ref|NM_001030627.1|
1015	15	49	4.13	13	1.6543	<0.0001	0.000207344	FICD	PREDICTED: Gallus gallus similar to HYPE (LOC416889), mRNA	GO:0016021//integral to membrane	GO:0005515//protein binding	-	gi|118098572|ref|XM_415180.2|
1016	14	50	3.85	13.27	1.78524	<0.0001	<0.0001	ACTR6	Gallus gallus ARP6 actin-related protein 6 homolog (yeast) (ACTR6), mRNA	GO:0005856//cytoskeleton;GO:0005737//cytoplasm	GO:0005515//protein binding	-	gi|45382864|ref|NM_204637.1|
1017	13	51	3.58	13.53	1.91813	<0.0001	<0.0001	LOC415969	PREDICTED: Gallus gallus similar to Cat eye syndrome chromosome region, candidate 5 homolog (human) (LOC415969), mRNA	GO:0005739//mitochondrion	GO:0016787//hydrolase activity	GO:0008152//metabolic process	gi|118096808|ref|XM_414312.2|
1018	58	4	15.97	1.06	-3.91323	<0.0001	<0.0001	RLF	PREDICTED: Gallus gallus similar to rearranged L-myc fusion sequence (LOC419573), mRNA	GO:0005622//intracellular	GO:0005515//protein binding;GO:0003700//transcription factor activity;GO:0008270//zinc ion binding	GO:0006350//transcription	gi|118101535|ref|XM_417721.2|
1019	49	13	13.49	3.45	-1.96722	<0.0001	<0.0001	MED23	PREDICTED: Gallus gallus cofactor required for Sp1 transcriptional activation, subunit 3, 130kDa (CRSP3), mRNA	-	-	-	gi|118088545|ref|XM_424537.2|
1020	49	13	13.49	3.45	-1.96722	<0.0001	<0.0001	JMJD1A	Gallus gallus jumonji domain containing 1A (JMJD1A), mRNA	GO:0005634//nucleus	GO:0005506//iron ion binding;GO:0016702//oxidoreductase activity, acting on single donors with incorporation of molecular oxygen, incorporation of two atoms of oxygen;GO:0008270//zinc ion binding	GO:0016568//chromatin modification;GO:0055114//oxidation reduction;GO:0006355//regulation of transcription, DNA-dependent	gi|61097978|ref|NM_001012891.1|
1021	47	15	12.94	3.98	-1.701	<0.0001	0.000143597	LOC769044	PREDICTED: Gallus gallus hypothetical protein LOC769044 (LOC769044), mRNA	-	-	-	gi|118083392|ref|XM_001231709.1|
1022	15	48	4.13	12.74	1.62515	<0.0001	0.000305097	PGGT1B	PREDICTED: Gallus gallus similar to protein geranylgeranyltransferase type I, beta subunit (LOC770633), mRNA	GO:0005953//CAAX-protein geranylgeranyltransferase complex	GO:0004662//CAAX-protein geranylgeranyltransferase activity;GO:0008144//drug binding;GO:0042277//peptide binding;GO:0008270//zinc ion binding;GO:0005515//protein binding;GO:0019840//isoprenoid binding	GO:0045787//positive regulation of cell cycle;GO:0051789//response to protein stimulus;GO:0051774//negative regulation of nitric-oxide synthase 2 biosynthetic process;GO:0034097//response to cytokine stimulus;GO:0008284//positive regulation of cell proliferation;GO:0018348//protein amino acid geranylgeranylation	gi|118104609|ref|XR_026734.1|
1023	16	47	4.4	12.47	1.50289	0.0001	0.000852238	PRPF8	PREDICTED: Gallus gallus similar to splicing factor Prp8 (LOC417559), mRNA	GO:0005682//U5 snRNP;GO:0016607//nuclear speck	GO:0031202;GO:0003723//RNA binding;GO:0005515//protein binding	GO:0050896//response to stimulus;GO:0007601//visual perception;GO:0000398//nuclear mRNA splicing, via spliceosome	gi|118100252|ref|XM_415805.2|
1024	16	47	4.4	12.47	1.50289	0.0001	0.000851744	C4orf20	Gallus gallus similar to hypothetical protein FLJ11200 (LOC422542), mRNA	-	GO:0008234//cysteine-type peptidase activity;GO:0016790//thiolester hydrolase activity	GO:0019941//modification-dependent protein catabolic process	gi|71896374|ref|NM_001031136.1|
1025	13	50	3.58	13.27	1.89014	<0.0001	<0.0001	RNF14	PREDICTED: Gallus gallus ring finger protein 14 (RNF14), mRNA	GO:0005737//cytoplasm;GO:0005634//nucleus	GO:0050681//androgen receptor binding;GO:0008270//zinc ion binding;GO:0009055//electron carrier activity;GO:0003713//transcription coactivator activity;GO:0019787//small conjugating protein ligase activity	GO:0006357//regulation of transcription from RNA polymerase II promoter;GO:0019941//modification-dependent protein catabolic process;GO:0016567//protein ubiquitination;GO:0032355//response to estradiol stimulus;GO:0045893//positive regulation of transcription, DNA-dependent;GO:0030521//androgen receptor signaling pathway	gi|118097634|ref|XM_001234291.1|
1026	9	54	2.48	14.33	2.53063	<0.0001	<0.0001	LOC769838	PREDICTED: Gallus gallus similar to PRP19/PSO4 pre-mRNA processing factor 19 homolog (S. cerevisiae) (LOC769838), mRNA	GO:0005681//spliceosomal complex;GO:0000151//ubiquitin ligase complex;GO:0005811//lipid particle	GO:0003677//DNA binding;GO:0004842//ubiquitin-protein ligase activity;GO:0005515//protein binding	GO:0006281//DNA repair;GO:0001833//inner cell mass cell proliferation;GO:0008610//lipid biosynthetic process;GO:0000209//protein polyubiquitination;GO:0008380//RNA splicing;GO:0048711//positive regulation of astrocyte differentiation;GO:0006397//mRNA processing;GO:0045665//negative regulation of neuron differentiation	gi|118090979|ref|XM_001233154.1|
1027	6	57	1.65	15.12	3.19592	<0.0001	0.000105984	RHBDF1	PREDICTED: Gallus gallus similar to Rhomboid family 1 (Drosophila) (LOC416647), mRNA	-	-	-	gi|118098128|ref|XM_414944.2|
1028	56	5	15.42	1.33	-3.5353	<0.0001	<0.0001	TARBP1	PREDICTED: Gallus gallus similar to TAR RNA loop binding protein (LOC421517), mRNA	GO:0005634//nucleus	GO:0003723//RNA binding;GO:0016740//transferase activity	GO:0006357//regulation of transcription from RNA polymerase II promoter	gi|118088201|ref|XM_419559.2|
1029	53	8	14.59	2.12	-2.78284	<0.0001	<0.0001	LOC422128	PREDICTED: Gallus gallus hypothetical LOC422128 (LOC422128), partial mRNA	-	-	-	gi|118088990|ref|XM_420131.2|
1030	50	11	13.76	2.92	-2.23644	<0.0001	<0.0001	KIAA0562	PREDICTED: Gallus gallus similar to KIAA0562 protein (LOC419379), mRNA	-	GO:0005488//binding	-	gi|118100975|ref|XM_417542.2|
1031	47	14	12.94	3.71	-1.80235	<0.0001	<0.0001	LOC427250	PREDICTED: Gallus gallus similar to KIAA1412 protein (LOC427250), mRNA	GO:0016021//integral to membrane	-	-	gi|118104081|ref|XR_027225.1|
1032	13	49	3.58	13	1.86048	<0.0001	<0.0001	SIRT4	PREDICTED: Gallus gallus similar to Sirt4 protein (LOC416981), mRNA	GO:0005739//mitochondrion	GO:0008270//zinc ion binding;GO:0003677//DNA binding;GO:0017136//NAD-dependent histone deacetylase activity;GO:0051287//NAD or NADH binding;GO:0005515//protein binding;GO:0003950//NAD+ ADP-ribosyltransferase activity	GO:0006476//protein amino acid deacetylation;GO:0046676//negative regulation of insulin secretion;GO:0006342//chromatin silencing;GO:0006471//protein amino acid ADP-ribosylation	gi|118098760|ref|XM_415273.2|
1033	45	15	12.39	3.98	-1.63834	<0.0001	0.00032273	ATM	PREDICTED: Gallus gallus ataxia telangiectasia mutated (includes complementation groups A, C and D) (ATM), mRNA	GO:0005654//nucleoplasm;GO:0005819//spindle;GO:0031410//cytoplasmic vesicle	GO:0016303//1-phosphatidylinositol-3-kinase activity;GO:0047485//protein N-terminus binding;GO:0004674//protein serine/threonine kinase activity;GO:0003677//DNA binding	GO:0006468//protein amino acid phosphorylation;GO:0007131//reciprocal meiotic recombination;GO:0042159//lipoprotein catabolic process;GO:0007507//heart development;GO:0001756//somitogenesis;GO:0043525//positive regulation of neuron apoptosis;GO:0007094//mitotic cell cycle spindle assembly checkpoint;GO:0008630//DNA damage response, signal transduction resulting in induction of apoptosis;GO:004578…	gi|118085050|ref|XM_417160.2|
1034	14	47	3.85	12.47	1.69553	<0.0001	0.000225584	ADAR	PREDICTED: Gallus gallus similar to RNA-specific adenosine deaminase (LOC769675), mRNA	-	-	-	gi|118102164|ref|XM_001232161.1|
1035	14	47	3.85	12.47	1.69553	<0.0001	0.000225436	RCJMB04_33m12	Gallus gallus similar to nuclear DNA-binding protein; small unique nuclear receptor corepressor; C1D DNA-binding protein (LOC421267), mRNA	GO:0000178//exosome (RNase complex);GO:0017053//transcriptional repressor complex;GO:0005737//cytoplasm	GO:0003723//RNA binding;GO:0003677//DNA binding;GO:0003714//transcription corepressor activity;GO:0016922//ligand-dependent nuclear receptor binding	GO:0006915//apoptosis;GO:0006355//regulation of transcription, DNA-dependent;GO:0006364//rRNA processing;GO:0016481//negative regulation of transcription	gi|71895692|ref|NM_001031036.1|
1036	4	57	1.1	15.12	3.78088	<0.0001	0.000285558	TMEM11	Gallus gallus transmembrane protein 11 (TMEM11), mRNA	GO:0005887//integral to plasma membrane	GO:0005515//protein binding;GO:0004930//G-protein coupled receptor activity	GO:0007165//signal transduction	gi|71895466|ref|NM_001031466.1|
1037	50	9	13.76	2.39	-2.5254	<0.0001	<0.0001	ATRIP	PREDICTED: Gallus gallus similar to ATR-interacting protein (LOC415949), mRNA	-	-	-	gi|118096774|ref|XM_414293.2|
1038	49	10	13.49	2.65	-2.34783	<0.0001	<0.0001	SUDS3	Gallus gallus suppressor of defective silencing 3 homolog (S. cerevisiae) (SUDS3), mRNA	GO:0016580//Sin3 complex	GO:0042802//identical protein binding;GO:0042826//histone deacetylase binding	GO:0016568//chromatin modification;GO:0006355//regulation of transcription, DNA-dependent;GO:0016481//negative regulation of transcription	gi|71895506|ref|NM_001031471.1|
1039	46	13	12.66	3.45	-1.87561	<0.0001	<0.0001	C1QBP	PREDICTED: Gallus gallus complement component 1, q subcomponent binding protein (C1QBP), mRNA	GO:0005739//mitochondrion;GO:0005886//plasma membrane	GO:0005515//protein binding	GO:0006955//immune response	gi|118100068|ref|XM_415748.2|
1040	45	14	12.39	3.71	-1.73969	<0.0001	0.000162227	BMS1	PREDICTED: Gallus gallus BMS1-like, ribosome assembly protein (yeast) (BMS1L), mRNA	GO:0005634//nucleus	-	GO:0042254//ribosome biogenesis	gi|118092450|ref|XM_421517.2|
1041	12	48	3.3	12.74	1.94883	<0.0001	<0.0001	TLE1	PREDICTED: Gallus gallus similar to Transducin-like enhancer of split 1 (E(sp1) homolog, Drosophila) (LOC427450), mRNA	GO:0005667//transcription factor complex	GO:0003714//transcription corepressor activity;GO:0003682//chromatin binding	GO:0030178//negative regulation of Wnt receptor signaling pathway;GO:0009887//organ morphogenesis;GO:0000122//negative regulation of transcription from RNA polymerase II promoter	gi|118104120|ref|XR_027180.1|
1042	49	9	13.49	2.39	-2.49681	<0.0001	<0.0001	SCYL1BP1	PREDICTED: Gallus gallus SCY1-like 1 binding protein 1 (SCYL1BP1), mRNA	GO:0005737//cytoplasm	-	-	gi|118094078|ref|XM_422238.2|
1043	45	13	12.39	3.45	-1.84451	<0.0001	<0.0001	LOC416622	PREDICTED: Gallus gallus similar to putative endoplasmic reticulum protein family member, with at least 7 transmembrane domains, of ancient origin (53.1 kD) (1F495) (LOC416622), mRNA	-	-	-	gi|118098051|ref|XM_414923.2|
1044	46	12	12.66	3.18	-1.99318	<0.0001	<0.0001	SMARCA5	PREDICTED: Gallus gallus SWI/SNF related, matrix associated, actin dependent regulator of chromatin, subfamily a, member 5 (SMARCA5), mRNA	GO:0016585//chromatin remodeling complex	GO:0008026//ATP-dependent helicase activity;GO:0003677//DNA binding;GO:0005524//ATP binding;GO:0031491//nucleosome binding;GO:0016563//transcription activator activity;GO:0005515//protein binding	GO:0043044//ATP-dependent chromatin remodeling;GO:0006355//regulation of transcription, DNA-dependent;GO:0006333//chromatin assembly or disassembly;GO:0009790//embryonic development	gi|118089928|ref|XM_001234485.1|
1045	43	15	11.84	3.98	-1.57283	0.0001	0.000720407	LOC772269	PREDICTED: Gallus gallus hypothetical protein LOC772269 (LOC772269), mRNA	-	GO:0005515//protein binding	-	gi|118089702|ref|XM_001234387.1|
1046	43	15	11.84	3.98	-1.57283	0.0001	0.000719982	PARP4	PREDICTED: Gallus gallus poly (ADP-ribose) polymerase family, member 4 (PARP4), mRNA	-	-	-	gi|118085082|ref|XM_417150.2|
1047	44	14	12.11	3.71	-1.70671	<0.0001	0.000246436	PTGS2	-	-	-	-	gi|118094248|ref|XM_001231378.1|
1048	14	45	3.85	11.94	1.63287	<0.0001	0.000491661	ZNF384	PREDICTED: Gallus gallus hypothetical protein LOC770350 (LOC770350), mRNA	-	-	-	gi|118083293|ref|XM_001232721.1|
1049	14	45	3.85	11.94	1.63287	<0.0001	0.00049136	CDC2L6	PREDICTED: Gallus gallus similar to death-preventing kinase (LOC421756), mRNA	GO:0005634//nucleus	GO:0005515//protein binding;GO:0005524//ATP binding;GO:0004693//cyclin-dependent protein kinase activity	GO:0006468//protein amino acid phosphorylation	gi|118088684|ref|XM_419786.2|
1050	11	48	3.03	12.74	2.07198	<0.0001	<0.0001	KLF10	PREDICTED: Gallus gallus similar to zinc finger transcription factor homolog CPG20 (LOC429593), mRNA	GO:0005634//nucleus	GO:0008270//zinc ion binding;GO:0005515//protein binding;GO:0003700//transcription factor activity	GO:0045672//positive regulation of osteoclast differentiation;GO:0006917//induction of apoptosis;GO:0007267//cell-cell signaling;GO:0008285//negative regulation of cell proliferation;GO:0000122//negative regulation of transcription from RNA polymerase II promoter;GO:0030282//bone mineralization;GO:0007179//transforming growth factor beta receptor signaling pathway	gi|118087256|ref|XM_427148.2|
1051	9	50	2.48	13.27	2.41976	<0.0001	<0.0001	MRPS26	PREDICTED: Gallus gallus similar to mitochondrial ribosomal protein S26 (LOC768343), mRNA	-	-	-	gi|118090853|ref|XM_001231213.1|
1052	10	49	2.75	13	2.24101	<0.0001	<0.0001	CPSF4	PREDICTED: Gallus gallus cleavage and polyadenylation specific factor 4, 30kDa (CPSF4), mRNA	GO:0005634//nucleus	GO:0003723//RNA binding;GO:0008270//zinc ion binding	GO:0006397//mRNA processing;GO:0044419//interspecies interaction between organisms	gi|118097820|ref|XM_414800.2|
1053	45	12	12.39	3.18	-1.96208	<0.0001	<0.0001	ANKZF1	PREDICTED: Gallus gallus ankyrin repeat and zinc finger domain containing 1 (ANKZF1), mRNA	-	-	-	gi|118093743|ref|XM_001232759.1|
1054	44	13	12.11	3.45	-1.81153	<0.0001	0.00011863	XPO1	PREDICTED: Gallus gallus exportin 1 (CRM1 homolog, yeast) (XPO1), mRNA	GO:0005829//cytosol;GO:0005642//annulate lamellae;GO:0005643//nuclear pore;GO:0030529//ribonucleoprotein complex;GO:0005654//nucleoplasm	GO:0008565//protein transporter activity;GO:0003723//RNA binding;GO:0005515//protein binding	GO:0009615//response to virus;GO:0006611//protein export from nucleus;GO:0042176//regulation of protein catabolic process;GO:0044419//interspecies interaction between organisms;GO:0010824//regulation of centrosome duplication;GO:0000059//protein import into nucleus, docking;GO:0051028//mRNA transport	gi|118087511|ref|XM_001231647.1|
1055	14	44	3.85	11.68	1.60111	0.0001	0.000720356	LOC419734	PREDICTED: Gallus gallus similar to Sorting nexin-19 (LOC419734), mRNA	-	-	-	gi|118101878|ref|XR_026907.1|
1056	14	44	3.85	11.68	1.60111	0.0001	0.00071993	C9orf91	PREDICTED: Gallus gallus similar to RIKEN cDNA 6330416G13 gene (LOC417248), mRNA	-	-	-	gi|118099215|ref|XM_415524.2|
1057	12	46	3.3	12.21	1.88753	<0.0001	<0.0001	RCJMB04_9i11	Gallus gallus similar to MGC53673 protein (LOC420090), mRNA	GO:0005792//microsome;GO:0005829//cytosol;GO:0005739//mitochondrion	GO:0004467//long-chain-fatty-acid-CoA ligase activity;GO:0005524//ATP binding;GO:0016291//acyl-CoA thioesterase activity	GO:0032502//developmental process;GO:0006631//fatty acid metabolic process	gi|61098130|ref|NM_001012846.1|
1058	10	48	2.75	12.74	2.21186	<0.0001	<0.0001	CYP3A37	Gallus gallus cytochrome P450 A 37 (CYP3A37), mRNA	GO:0016020//membrane;GO:0005783//endoplasmic reticulum	GO:0009055//electron carrier activity;GO:0020037//heme binding;GO:0008395//steroid hydroxylase activity;GO:0016712//oxidoreductase activity, acting on paired donors, with incorporation or reduction of molecular oxygen, reduced flavin or flavoprotein as one donor, and incorporation of one atom of oxygen	GO:0055114//oxidation reduction	gi|48976100|ref|NM_001001751.1|
1059	10	48	2.75	12.74	2.21186	<0.0001	<0.0001	ANXA2	Gallus gallus annexin A2 (ANXA2), mRNA	-	-	-	gi|45382532|ref|NM_205351.1|
1060	8	50	2.2	13.27	2.59259	<0.0001	<0.0001	ANKRD9	PREDICTED: Gallus gallus ankyrin repeat domain 9 (ANKRD9), mRNA	-	-	-	gi|118092195|ref|XM_421377.2|
1061	49	7	13.49	1.86	-2.85852	<0.0001	<0.0001	TTC32	PREDICTED: Gallus gallus similar to tetratricopeptide repeat domain 32 (LOC769943), mRNA	-	-	-	gi|118089063|ref|XM_001233259.1|
1062	49	7	13.49	1.86	-2.85852	<0.0001	<0.0001	KIF26A	PREDICTED: Gallus gallus kinesin family member 26A (KIF26A), mRNA	-	-	-	gi|118092228|ref|XM_421394.2|
1063	48	8	13.21	2.12	-2.63949	<0.0001	<0.0001	LOC771753	PREDICTED: Gallus gallus similar to Acyl-CoA thioesterase 2 (LOC771753), mRNA	-	-	-	gi|118091688|ref|XR_026786.1|
1064	47	9	12.94	2.39	-2.43676	<0.0001	<0.0001	GAS6	PREDICTED: Gallus gallus similar to growth arrest-specific 6 (LOC418737), mRNA	GO:0005576//extracellular region	GO:0030971//receptor tyrosine kinase binding;GO:0008083//growth factor activity;GO:0005509//calcium ion binding	GO:0031100//organ regeneration;GO:0048771//tissue remodeling;GO:0040008//regulation of growth;GO:0042246//tissue regeneration	gi|118084367|ref|XM_416936.2|
1065	46	10	12.66	2.65	-2.25621	<0.0001	<0.0001	SIDT2	PREDICTED: Gallus gallus similar to Sidt2 protein (LOC770233), mRNA	-	-	-	gi|118101967|ref|XM_001233565.1|
1066	13	44	3.58	11.68	1.70601	<0.0001	0.000360198	RCJMB04_10k5	Gallus gallus chloride intracellular channel 2 (CLIC2), mRNA	GO:0005737//cytoplasm;GO:0016020//membrane;GO:0005634//nucleus	GO:0031404//chloride ion binding;GO:0005247//voltage-gated chloride channel activity	GO:0007165//signal transduction;GO:0006821//chloride transport	gi|71895358|ref|NM_001031114.1|
1067	13	43	3.58	11.41	1.67227	<0.0001	0.000535197	RNF126	Gallus gallus ring finger protein 126 (RNF126), mRNA	-	GO:0005515//protein binding;GO:0046872//metal ion binding	-	gi|57530570|ref|NM_001006338.1|
1068	48	6	13.21	1.59	-3.05453	<0.0001	<0.0001	DYNLT1	-	-	-	-	gi|118088437|ref|XM_001232384.1|
1069	47	7	12.94	1.86	-2.79846	<0.0001	<0.0001	LOC772271	PREDICTED: Gallus gallus similar to similar to aldose reductase (LOC772271), mRNA	-	-	-	gi|118083016|ref|XR_026805.1|
1070	45	9	12.39	2.39	-2.37409	<0.0001	<0.0001	DOPEY2	PREDICTED: Gallus gallus dopey family member 2 (DOPEY2), mRNA	-	-	-	gi|118083814|ref|XM_001232722.1|
1071	13	42	3.58	11.14	1.63772	0.0001	0.000784352	ZCCHC17	Gallus gallus zinc finger, CCHC domain containing 17 (ZCCHC17), mRNA	-	-	-	gi|46195823|ref|NM_206978.1|
1072	12	43	3.3	11.41	1.78976	<0.0001	0.000259783	MICAL1	Gallus gallus similar to Protein MICAL-3 (LOC429474), mRNA	-	GO:0004497//monooxygenase activity;GO:0008270//zinc ion binding	-	gi|71896092|ref|NM_001031576.1|
1073	12	43	3.3	11.41	1.78976	<0.0001	0.000259614	TBC1D2	PREDICTED: Gallus gallus similar to TBC1 domain family, member 2 (LOC427374), mRNA	-	-	-	gi|118104527|ref|XM_424947.2|
1074	5	50	1.38	13.27	3.26543	<0.0001	0.000176783	MATK	PREDICTED: Gallus gallus similar to megakaryocyte-associated tyrosine kinase (LOC769076), mRNA	-	-	-	gi|118103088|ref|XM_001232094.1|
1075	48	5	13.21	1.33	-3.31213	<0.0001	<0.0001	C20orf108	Gallus gallus similar to RIKEN cDNA 2010011I20 (LOC428168), mRNA	-	-	-	gi|71895610|ref|NM_001031493.1|
1076	11	43	3.03	11.41	1.91291	<0.0001	0.000121189	INDOL1	PREDICTED: Gallus gallus similar to RIKEN cDNA C230043N17 gene (LOC426785), mRNA	GO:0005737//cytoplasm	GO:0046872//metal ion binding;GO:0033754//indoleamine 2,3-dioxygenase activity	GO:0019441//tryptophan catabolic process to kynurenine	gi|118101383|ref|XM_424397.2|
1077	7	47	1.93	12.47	2.69179	<0.0001	<0.0001	NAT11	PREDICTED: Gallus gallus hypothetical LOC430563 (LOC430563), mRNA	-	GO:0008080//N-acetyltransferase activity	GO:0008152//metabolic process	gi|118117274|ref|XR_027152.1|
1078	43	9	11.84	2.39	-2.30859	<0.0001	<0.0001	MAGMAS	Gallus gallus magmas-like protein (LOC416669), mRNA	GO:0005743//mitochondrial inner membrane	-	GO:0015031//protein transport	gi|67845992|ref|NM_001004377.2|
1079	39	13	10.74	3.45	-1.63833	0.0001	0.000960734	LOC768494	PREDICTED: Gallus gallus similar to Chromosome 9 open reading frame 40 (LOC768494), mRNA	-	-	-	gi|118104087|ref|XM_001231460.1|
1080	12	41	3.3	10.88	1.72114	<0.0001	0.00057643	AZI1	PREDICTED: Gallus gallus hypothetical LOC422074 (LOC422074), mRNA	-	-	-	gi|118099825|ref|XM_420077.2|
1081	11	42	3.03	11.14	1.87836	<0.0001	0.000182026	LOC768251	PREDICTED: Gallus gallus hepatic amylase pseudogene (LOC768251), misc RNA	-	GO:0004556//alpha-amylase activity;GO:0043169//cation binding	GO:0005975//carbohydrate metabolic process	gi|118094256|ref|XR_027246.1|
1082	11	42	3.03	11.14	1.87836	<0.0001	0.000181905	MTMR14	-	-	-	-	gi|118096912|ref|XM_414387.2|
1083	10	43	2.75	11.41	2.0528	<0.0001	<0.0001	LOC771756	PREDICTED: Gallus gallus hypothetical protein LOC771756 (LOC771756), mRNA	-	-	-	gi|118097640|ref|XM_001234340.1|
1084	10	43	2.75	11.41	2.0528	<0.0001	<0.0001	DAP3	PREDICTED: Gallus gallus death associated protein 3 (DAP3), mRNA	GO:0005840//ribosome;GO:0005759//mitochondrial matrix	GO:0005515//protein binding	GO:0008637//apoptotic mitochondrial changes;GO:0008624//induction of apoptosis by extracellular signals	gi|118102185|ref|XM_422859.2|
1085	44	7	12.11	1.86	-2.70282	<0.0001	<0.0001	PDK3	Gallus gallus pyruvate dehydrogenase kinase, isozyme 3 (PDK3), mRNA	GO:0005759//mitochondrial matrix	GO:0005524//ATP binding;GO:0004740//pyruvate dehydrogenase (acetyl-transferring) kinase activity;GO:0000155//two-component sensor activity	GO:0018106//peptidyl-histidine phosphorylation;GO:0007165//signal transduction;GO:0006006//glucose metabolic process	gi|57525477|ref|NM_001006259.1|
1086	41	10	11.29	2.65	-2.09098	<0.0001	<0.0001	POLL	PREDICTED: Gallus gallus polymerase (DNA directed), lambda (POLL), mRNA	GO:0005634//nucleus	GO:0003887//DNA-directed DNA polymerase activity;GO:0046872//metal ion binding;GO:0003677//DNA binding	GO:0016446//somatic hypermutation of immunoglobulin genes;GO:0006260//DNA replication;GO:0006289//nucleotide-excision repair	gi|118092899|ref|XM_001232208.1|
1087	11	41	3.03	10.88	1.84429	<0.0001	0.000273116	SOCS2	Gallus gallus suppressor of cytokine signaling 2 (SOCS2), mRNA	GO:0005737//cytoplasm	GO:0005148//prolactin receptor binding;GO:0005131//growth hormone receptor binding;GO:0008269//JAK pathway signal transduction adaptor activity;GO:0005070//SH3/SH2 adaptor activity;GO:0005159//insulin-like growth factor receptor binding	GO:0009968//negative regulation of signal transduction;GO:0001558//regulation of cell growth;GO:0019941//modification-dependent protein catabolic process;GO:0007259//JAK-STAT cascade;GO:0006916//anti-apoptosis;GO:0032870//cellular response to hormone stimulus;GO:0045666//positive regulation of neuron differentiation;GO:0032355//response to estradiol stimulus;GO:0060396//growth hormone receptor si…	gi|45383098|ref|NM_204540.1|
1088	38	12	10.46	3.18	-1.71778	0.0001	0.000727931	ANKRD54	PREDICTED: Gallus gallus ankyrin repeat domain 54 (ANKRD54), mRNA	-	-	-	gi|118082728|ref|XM_416271.2|
1089	11	40	3.03	10.61	1.80803	<0.0001	0.000412885	RRP9	PREDICTED: Gallus gallus similar to U3 snoRNP associated 55 kDa protein (LOC415888), mRNA	GO:0005732//small nucleolar ribonucleoprotein complex;GO:0030532//small nuclear ribonucleoprotein complex	GO:0003723//RNA binding	GO:0006364//rRNA processing	gi|118096676|ref|XM_414243.2|
1090	9	42	2.48	11.14	2.16734	<0.0001	<0.0001	FDXR	PREDICTED: Gallus gallus similar to Fdxr protein (LOC769635), mRNA	GO:0005743//mitochondrial inner membrane;GO:0005759//mitochondrial matrix	GO:0009055//electron carrier activity;GO:0005515//protein binding;GO:0004324//ferredoxin-NADP+ reductase activity;GO:0015039//NADPH-adrenodoxin reductase activity	GO:0006694//steroid biosynthetic process;GO:0006810//transport;GO:0008203//cholesterol metabolic process;GO:0022900//electron transport chain	gi|118099920|ref|XM_001232922.1|
1091	5	46	1.38	12.21	3.14532	<0.0001	0.000176683	LRPAP1	Gallus gallus receptor-associated protein (RAP), mRNA	GO:0009986//cell surface;GO:0005886//plasma membrane;GO:0016021//integral to membrane;GO:0005783//endoplasmic reticulum	GO:0050750//low-density lipoprotein receptor binding;GO:0008201//heparin binding;GO:0004873//asialoglycoprotein receptor activity;GO:0005509//calcium ion binding;GO:0008034//lipoprotein binding;GO:0051082//unfolded protein binding;GO:0048019//receptor antagonist activity;GO:0070326//very-low-density lipoprotein receptor binding	GO:0006457//protein folding;GO:0008283//cell proliferation;GO:0032091//negative regulation of protein binding;GO:0016192//vesicle-mediated transport	gi|46048797|ref|NM_205062.1|
1092	44	5	12.11	1.33	-3.1867	<0.0001	<0.0001	MED4	PREDICTED: Gallus gallus mediator of RNA polymerase II transcription, subunit 4 homolog (S. cerevisiae) (MED4), mRNA	-	-	-	gi|118084885|ref|XM_417054.2|
1093	42	7	11.56	1.86	-2.63577	<0.0001	<0.0001	MAP3K5	PREDICTED: Gallus gallus similar to mitogen-activated kinase kinase kinase 5 (LOC421688), mRNA	-	-	-	gi|118088515|ref|XM_419725.2|
1094	40	9	11.01	2.39	-2.20373	<0.0001	<0.0001	KLHL2	PREDICTED: Gallus gallus kelch-like 2, Mayven (Drosophila) (KLHL2), mRNA	GO:0005737//cytoplasm;GO:0001725//stress fiber	GO:0003779//actin binding;GO:0042803//protein homodimerization activity;GO:0005215//transporter activity	GO:0006886//intracellular protein transport	gi|118089831|ref|XM_420390.2|
1095	11	39	3.03	10.35	1.77224	<0.0001	0.000617341	WDR91	Gallus gallus similar to HSPC049 protein (LOC417939), mRNA	-	-	-	gi|71896920|ref|NM_001030752.1|
1096	10	40	2.75	10.61	1.94792	<0.0001	0.000190805	ZFPM1	PREDICTED: Gallus gallus zinc finger protein 469 (ZNF469), mRNA	GO:0005622//intracellular	GO:0005515//protein binding	GO:0007507//heart development	gi|118096562|ref|XM_414197.2|
1097	10	40	2.75	10.61	1.94792	<0.0001	0.000190679	PICK1	PREDICTED: Gallus gallus similar to Protein interacting with C kinase 1 (LOC418030), mRNA	GO:0042734//presynaptic membrane;GO:0019717//synaptosome;GO:0005794//Golgi apparatus;GO:0030425//dendrite;GO:0043234//protein complex;GO:0014069//postsynaptic density;GO:0030054//cell junction;GO:0048471//perinuclear region of cytoplasm;GO:0005739//mitochondrion	GO:0005080//protein kinase C binding;GO:0035256//metabotropic glutamate receptor binding;GO:0016301//kinase activity;GO:0008022//protein C-terminus binding;GO:0051020//GTPase binding;GO:0030971//receptor tyrosine kinase binding;GO:0046875//ephrin receptor binding;GO:0019904//protein domain specific binding;GO:0042802//identical protein binding;GO:0005529//sugar binding;GO:0016887//ATPase activity	GO:0006468//protein amino acid phosphorylation;GO:0050803//regulation of synapse structure and activity;GO:0015872//dopamine transport;GO:0007205//activation of protein kinase C activity by G-protein coupled receptor protein signaling pathway;GO:0006605//protein targeting;GO:0043045//DNA methylation during embryonic development;GO:0007243//protein kinase cascade;GO:0043046//DNA methylation during…	gi|118082722|ref|XM_416267.2|
1098	7	43	1.93	11.41	2.56363	<0.0001	<0.0001	OTUD7B	PREDICTED: Gallus gallus similar to OTUD7B protein (LOC426041), mRNA	-	-	-	gi|118102058|ref|XM_423720.2|
1099	8	42	2.2	11.14	2.34017	<0.0001	<0.0001	EME2	PREDICTED: Gallus gallus similar to Eme2 protein (LOC416400), mRNA	-	-	-	gi|118098221|ref|XM_414715.2|
1100	46	2	12.66	0.53	-4.57814	<0.0001	<0.0001	LCMT2	PREDICTED: Gallus gallus similar to Leucine carboxyl methyltransferase 2 (LOC419072), mRNA	-	-	-	gi|118085289|ref|XM_417263.2|
1101	42	6	11.56	1.59	-2.86204	<0.0001	<0.0001	RFTN1	Gallus gallus raftlin, lipid raft linker 1 (RFTN1), mRNA	-	-	-	gi|45383244|ref|NM_204458.1|
1102	11	38	3.03	10.08	1.73411	0.0001	0.000921326	LOC419511	PREDICTED: Gallus gallus similar to Dual specificity phosphatase 11 (RNA/RNP complex 1-interacting) (LOC419511), mRNA	GO:0005634//nucleus	GO:0004725//protein tyrosine phosphatase activity;GO:0008138//protein tyrosine/serine/threonine phosphatase activity;GO:0003723//RNA binding	GO:0006470//protein amino acid dephosphorylation	gi|118101419|ref|XM_417662.2|
1103	9	40	2.48	10.61	2.09701	<0.0001	<0.0001	LOC770794	PREDICTED: Gallus gallus similar to Acylamino-acid-releasing enzyme (AARE) (Acyl-peptide hydrolase) (APH) (Acylaminoacyl-peptidase) (LOC770794), mRNA	-	-	-	gi|118096742|ref|XM_001234119.1|
1104	37	10	10.19	2.65	-1.94309	<0.0001	0.000246909	GTPBP10	PREDICTED: Gallus gallus GTP-binding protein 10 (putative) (GTPBP10), mRNA	-	-	-	gi|118085797|ref|XM_418645.2|
1105	7	41	1.93	10.88	2.49501	<0.0001	<0.0001	LOC770118	PREDICTED: Gallus gallus similar to MGC78853 protein (LOC770118), mRNA	-	-	-	gi|118094074|ref|XM_001233443.1|
1106	6	42	1.65	11.14	2.75521	<0.0001	0.000106736	SF3B5	PREDICTED: Gallus gallus similar to splicing factor 3b, subunit 5, 10kDa (LOC769794), mRNA	GO:0005681//spliceosomal complex	-	GO:0000398//nuclear mRNA splicing, via spliceosome	gi|118088315|ref|XM_001232552.1|
1107	9	38	2.48	10.08	2.02308	<0.0001	0.000199971	EXOC4	PREDICTED: Gallus gallus exocyst complex component 4 (EXOC4), mRNA	GO:0000145//exocyst;GO:0043025//cell soma;GO:0043198//dendritic shaft;GO:0030426//growth cone;GO:0014069//postsynaptic density	GO:0030165//PDZ domain binding	GO:0006903//vesicle targeting;GO:0051223//regulation of protein transport;GO:0006904//vesicle docking during exocytosis;GO:0006612//protein targeting to membrane	gi|118081911|ref|XM_414996.2|
1108	36	10	9.91	2.65	-1.90289	<0.0001	0.00038605	RBM38	PREDICTED: Gallus gallus hypothetical protein LOC768866 (LOC768866), mRNA	-	-	-	gi|118100864|ref|XR_026659.1|
1109	8	39	2.2	10.35	2.23406	<0.0001	<0.0001	LOC428238	PREDICTED: Gallus gallus hypothetical LOC428238 (LOC428238), mRNA	GO:0005576//extracellular region;GO:0009341//beta-galactosidase complex	GO:0004565//beta-galactosidase activity;GO:0043169//cation binding	GO:0005975//carbohydrate metabolic process	gi|118101893|ref|XR_027222.1|
1110	8	39	2.2	10.35	2.23406	<0.0001	<0.0001	HAND2	Gallus gallus heart and neural crest derivatives expressed 2 (HAND2), mRNA	GO:0005667//transcription factor complex	GO:0016563//transcription activator activity;GO:0003700//transcription factor activity;GO:0019904//protein domain specific binding;GO:0046982//protein heterodimerization activity;GO:0042803//protein homodimerization activity	GO:0007512//adult heart development;GO:0006915//apoptosis;GO:0045944//positive regulation of transcription from RNA polymerase II promoter;GO:0001947//heart looping;GO:0030859//polarized epithelial cell differentiation;GO:0014032//neural crest cell development;GO:0060047//heart contraction;GO:0010002//cardioblast differentiation;GO:0001701//in utero embryonic development	gi|49170093|ref|NM_204966.1|
1111	38	7	10.46	1.86	-2.49151	<0.0001	<0.0001	USP7	Gallus gallus ubiquitin specific peptidase 7 (USP7), mRNA	-	-	-	gi|45383222|ref|NM_204471.1|
1112	10	36	2.75	9.55	1.79607	0.0001	0.000983846	LOC425891	PREDICTED: Gallus gallus hypothetical LOC425891 (LOC425891), mRNA	-	-	-	gi|118116510|ref|XM_430331.2|
1113	5	41	1.38	10.88	2.97894	<0.0001	0.000176884	CTNNBL1	PREDICTED: Gallus gallus catenin, beta like 1 (CTNNBL1), mRNA	-	-	-	gi|118100778|ref|XM_001234107.1|
1114	35	9	9.64	2.39	-2.01202	<0.0001	0.000265921	TMEM195	PREDICTED: Gallus gallus hypothetical protein LOC772374 (LOC772374), mRNA	GO:0044464//cell part	-	-	gi|118085885|ref|XM_001235520.1|
1115	35	9	9.64	2.39	-2.01202	<0.0001	0.00026575	RCJMB04_8d17	Gallus gallus similar to aminoacylase family member (45.2 kD) (4K143) (LOC419838), mRNA	GO:0005576//extracellular region	GO:0046983//protein dimerization activity;GO:0008237//metallopeptidase activity;GO:0008270//zinc ion binding	GO:0006508//proteolysis	gi|71895488|ref|NM_001030915.1|
1116	8	37	2.2	9.82	2.15822	<0.0001	0.000147663	FRY	PREDICTED: Gallus gallus hypothetical LOC418915 (LOC418915), mRNA	GO:0016021//integral to membrane	-	GO:0006355//regulation of transcription, DNA-dependent	gi|118084947|ref|XR_026972.1|
1117	7	38	1.93	10.08	2.38482	<0.0001	<0.0001	ATP13A1	PREDICTED: Gallus gallus similar to KIAA1825 protein (LOC426090), mRNA	GO:0016021//integral to membrane	GO:0015662//ATPase activity, coupled to transmembrane movement of ions, phosphorylative mechanism;GO:0005524//ATP binding;GO:0000287//magnesium ion binding	GO:0006754//ATP biosynthetic process;GO:0006812//cation transport	gi|118117169|ref|XM_423767.2|
1118	34	10	9.36	2.65	-1.82052	0.0001	0.000923361	GLRX2	PREDICTED: Gallus gallus hypothetical LOC424357 (LOC424357), mRNA	GO:0005739//mitochondrion;GO:0005634//nucleus	GO:0015038//glutathione disulfide oxidoreductase activity;GO:0051537//2 iron, 2 sulfur cluster binding;GO:0008794//arsenate reductase (glutaredoxin) activity;GO:0009055//electron carrier activity;GO:0005506//iron ion binding;GO:0015035//protein disulfide oxidoreductase activity	GO:0006810//transport;GO:0022900//electron transport chain;GO:0006915//apoptosis;GO:0006980;GO:0045454//cell redox homeostasis;GO:0045449//regulation of transcription;GO:0042262//DNA protection;GO:0009266//response to temperature stimulus;GO:0006749//glutathione metabolic process;GO:0030154//cell differentiation;GO:0009966//regulation of signal transduction;GO:0006467//protein thiol-disulfide exc…	gi|118094048|ref|XM_422200.2|
1119	9	35	2.48	9.29	1.90534	0.0001	0.000690208	CD276	PREDICTED: Gallus gallus CD276 molecule (CD276), mRNA	-	-	-	gi|118095509|ref|XM_413702.2|
1120	36	7	9.91	1.86	-2.41358	<0.0001	<0.0001	RND3	PREDICTED: Gallus gallus similar to Rho8 protein (LOC424312), mRNA	GO:0000139//Golgi membrane;GO:0005886//plasma membrane	GO:0005525//GTP binding;GO:0003924//GTPase activity	GO:0007155//cell adhesion;GO:0030036//actin cytoskeleton organization;GO:0007264//small GTPase mediated signal transduction	gi|118093887|ref|XM_422158.2|
1121	35	8	9.64	2.12	-2.18497	<0.0001	0.000109107	LOC768968	PREDICTED: Gallus gallus hypothetical protein LOC768968 (LOC768968), mRNA	-	-	-	gi|118103617|ref|XM_001231842.1|
1122	8	36	2.2	9.55	2.118	<0.0001	0.000211925	IARS2	Gallus gallus isoleucine-tRNA synthetase 2, mitochondrial (IARS2), mRNA	-	-	-	gi|57530343|ref|NM_001006397.1|
1123	37	5	10.19	1.33	-2.93766	<0.0001	<0.0001	ATP5S	PREDICTED: Gallus gallus ATP synthase, H+ transporting, mitochondrial F0 complex, subunit s (factor B) (ATP5S), mRNA	GO:0005743//mitochondrial inner membrane;GO:0045263//proton-transporting ATP synthase complex, coupling factor F(o)	GO:0015078//hydrogen ion transmembrane transporter activity	GO:0006754//ATP biosynthetic process;GO:0015992//proton transport	gi|50748931|ref|XM_421463.1|
1124	35	7	9.64	1.86	-2.37373	<0.0001	<0.0001	NINJ1	PREDICTED: Gallus gallus ninjurin 1 (NINJ1), mRNA	-	-	-	gi|118096843|ref|XM_414328.2|
1125	8	35	2.2	9.29	2.07818	<0.0001	0.000313353	SAMHD1	Gallus gallus SAM domain and HD domain 1 (SAMHD1), mRNA	-	-	-	gi|71895034|ref|NM_001030845.1|
1126	7	36	1.93	9.55	2.3069	<0.0001	0.000125541	LOC416322	PREDICTED: Gallus gallus similar to PDZ domain-containing guanine nucleotide exchange factor PDZ-GEF2 (LOC416322), mRNA	-	-	-	gi|118097586|ref|XM_414639.2|
1127	7	36	1.93	9.55	2.3069	<0.0001	0.000125455	CDC42EP4	PREDICTED: Gallus gallus similar to MGC81381 protein (LOC771509), mRNA	GO:0044424//intracellular part	GO:0005515//protein binding	GO:0022604//regulation of cell morphogenesis	gi|118099791|ref|XM_001233619.1|
1128	7	36	1.93	9.55	2.3069	<0.0001	0.000125368	LAMB1	PREDICTED: Gallus gallus laminin B1 (LOC396478), mRNA	-	-	-	gi|118082114|ref|XM_415943.2|
1129	39	2	10.74	0.53	-4.34086	<0.0001	<0.0001	ARL6IP1	Gallus gallus ADP-ribosylation factor-like 6 interacting protein 1 (ARL6IP1), mRNA	GO:0005784//translocon complex;GO:0016021//integral to membrane;GO:0005829//cytosol	GO:0005515//protein binding	GO:0006613//cotranslational protein targeting to membrane	gi|57525104|ref|NM_001006171.1|
1130	38	3	10.46	0.8	-3.70874	<0.0001	<0.0001	SLC35A4	PREDICTED: Gallus gallus similar to putative nucleotide sugar transporter (LOC416136), mRNA	GO:0005794//Golgi apparatus;GO:0016020//membrane	GO:0015144//carbohydrate transmembrane transporter activity	GO:0008643//carbohydrate transport	gi|118097170|ref|XM_414469.2|
1131	8	33	2.2	8.76	1.99343	0.0001	0.000718287	RCJMB04_23m20	Gallus gallus similar to scotin (LOC415948), mRNA	GO:0044464//cell part	-	GO:0009987//cellular process	gi|71895440|ref|NM_001030591.1|
1132	34	6	9.36	1.59	-2.55748	<0.0001	<0.0001	RHBDD1	PREDICTED: Gallus gallus hypothetical LOC424800 (LOC424800), mRNA	-	-	-	gi|118095013|ref|XM_422616.2|
1133	6	35	1.65	9.29	2.49321	<0.0001	0.000139713	COQ5	Gallus gallus coenzyme Q5 homolog, methyltransferase (S. cerevisiae) (COQ5), mRNA	GO:0005739//mitochondrion	GO:0008168//methyltransferase activity	GO:0006744//ubiquinone biosynthetic process	gi|57525204|ref|NM_001006194.1|
1134	35	4	9.64	1.06	-3.18497	<0.0001	<0.0001	ZNF143	PREDICTED: Gallus gallus zinc finger protein 143 (ZNF143), mRNA	-	-	-	gi|118091231|ref|XM_426401.2|
1135	32	7	8.81	1.86	-2.24384	<0.0001	0.000180617	SLC25A17	PREDICTED: Gallus gallus solute carrier family 25 (mitochondrial carrier; peroxisomal membrane protein, 34kDa), member 17 (SLC25A17), mRNA	GO:0005887//integral to plasma membrane;GO:0005743//mitochondrial inner membrane;GO:0005778//peroxisomal membrane	GO:0005515//protein binding;GO:0005215//transporter activity	GO:0006810//transport	gi|118082675|ref|XM_416242.2|
1136	32	7	8.81	1.86	-2.24384	<0.0001	0.000180497	ANKRD10	Gallus gallus ankyrin repeat domain 10 (ANKRD10), mRNA	-	-	-	gi|71895186|ref|NM_001030815.1|
1137	33	6	9.08	1.59	-2.51367	<0.0001	<0.0001	L2HGDH	PREDICTED: Gallus gallus hypothetical LOC423573 (LOC423573), mRNA	GO:0031305//integral to mitochondrial inner membrane	GO:0047545//2-hydroxyglutarate dehydrogenase activity	GO:0055114//oxidation reduction;GO:0044267//cellular protein metabolic process	gi|118092336|ref|XM_421462.2|
1138	33	6	9.08	1.59	-2.51367	<0.0001	<0.0001	IPMK	PREDICTED: Gallus gallus similar to inositol polyphosphate multikinase (LOC769967), mRNA	GO:0005634//nucleus	GO:0000824//inositol tetrakisphosphate 3-kinase activity;GO:0008440//inositol trisphosphate 3-kinase activity	GO:0046853//inositol and derivative phosphorylation;GO:0046854//phosphoinositide phosphorylation;GO:0001841//neural tube formation	gi|118092480|ref|XM_001233280.1|
1139	5	35	1.38	9.29	2.75101	<0.0001	0.000185265	GNL2	PREDICTED: Gallus gallus similar to nucleolar GTPase (LOC419614), mRNA	GO:0005634//nucleus	GO:0003924//GTPase activity;GO:0005515//protein binding;GO:0005525//GTP binding	-	gi|118101627|ref|XM_417761.2|
1140	5	35	1.38	9.29	2.75101	<0.0001	0.000185142	ITPKB	PREDICTED: Gallus gallus similar to inositol 1,4,5-trisphosphate 3-kinase, (LOC416743), mRNA	-	GO:0005516//calmodulin binding;GO:0008440//inositol trisphosphate 3-kinase activity;GO:0005524//ATP binding	GO:0046579//positive regulation of Ras protein signal transduction;GO:0000165//MAPKKK cascade;GO:0007166//cell surface receptor linked signal transduction;GO:0046638//positive regulation of alpha-beta T cell differentiation;GO:0045059//positive thymic T cell selection	gi|118087698|ref|XM_415039.2|
1141	36	2	9.91	0.53	-4.22482	<0.0001	<0.0001	HEATR1	PREDICTED: Gallus gallus similar to Protein BAP28 (LOC425734), mRNA	GO:0044424//intracellular part	GO:0005515//protein binding	GO:0043066//negative regulation of apoptosis;GO:0000462//maturation of SSU-rRNA from tricistronic rRNA transcript (SSU-rRNA, 5.8S rRNA, LSU-rRNA)	gi|118088135|ref|XM_422958.2|
1142	7	32	1.93	8.49	2.13716	<0.0001	0.000491663	BLK	PREDICTED: Gallus gallus similar to B lymphoid kinase (LOC422035), mRNA	-	GO:0004715//non-membrane spanning protein tyrosine kinase activity;GO:0005515//protein binding;GO:0005524//ATP binding	GO:0006468//protein amino acid phosphorylation;GO:0007243//protein kinase cascade	gi|118089188|ref|XM_420040.2|
1143	7	31	1.93	8.23	2.09229	0.0001	0.000739046	WASF2	PREDICTED: Gallus gallus similar to WASP-family protein (LOC426359), mRNA	-	-	-	gi|118118273|ref|XM_424015.2|
1144	33	4	9.08	1.06	-3.09863	<0.0001	<0.0001	RPAP3	Gallus gallus similar to hypothetical protein FLJ21908 (LOC417811), mRNA	-	-	-	gi|57525357|ref|NM_001006231.1|
1145	30	7	8.26	1.86	-2.15084	<0.0001	0.000473932	CCDC90B	PREDICTED: Gallus gallus coiled-coil domain containing 90B (CCDC90B), mRNA	GO:0005739//mitochondrion;GO:0016021//integral to membrane	-	-	gi|118085236|ref|XM_417216.2|
1146	29	7	7.98	1.86	-2.10109	0.0001	0.000756227	OMA1	PREDICTED: Gallus gallus OMA1 homolog, zinc metallopeptidase (S. cerevisiae) (OMA1), mRNA	-	-	-	gi|118094716|ref|XM_422503.2|
1147	5	31	1.38	8.23	2.57622	<0.0001	0.000254961	DDX55	Gallus gallus DEAD (Asp-Glu-Ala-Asp) box polypeptide 55 (DDX55), mRNA	-	-	-	gi|57525163|ref|NM_001006185.1|
1148	6	30	1.65	7.96	2.2703	<0.0001	0.000512113	C14orf169	Gallus gallus LOC423249 (LOC423249), mRNA	GO:0005730//nucleolus	-	GO:0042254//ribosome biogenesis;GO:0006350//transcription;GO:0006338//chromatin remodeling	gi|71894874|ref|NM_001031196.1|
1149	6	29	1.65	7.69	2.22052	0.0001	0.000756224	BUB1	Gallus gallus BUB1 budding uninhibited by benzimidazoles 1 homolog (yeast) (BUB1), mRNA	GO:0000776//kinetochore;GO:0000780//condensed nuclear chromosome, centromeric region	GO:0004674//protein serine/threonine kinase activity;GO:0005524//ATP binding	GO:0000278//mitotic cell cycle;GO:0006468//protein amino acid phosphorylation	gi|61098014|ref|NM_001012870.1|
1150	6	29	1.65	7.69	2.22052	0.0001	0.000755781	AMOTL2	PREDICTED: Gallus gallus angiomotin like 2 (AMOTL2), mRNA	-	-	-	gi|118094901|ref|XM_422675.2|
1151	6	29	1.65	7.69	2.22052	0.0001	0.000755338	LYG2	PREDICTED: Gallus gallus similar to Lysozyme G (1,4-beta-N-acetylmuramidase) (Goose-type lysozyme) (LOC418700), mRNA	GO:0005576//extracellular region	GO:0003796//lysozyme activity	GO:0019835//cytolysis;GO:0016998//cell wall macromolecule catabolic process;GO:0042742//defense response to bacterium;GO:0009253//peptidoglycan catabolic process	gi|118084243|ref|XM_416896.2|
1152	4	31	1.1	8.23	2.90339	<0.0001	0.000305542	CDC20	Gallus gallus cell division cycle 20 homolog (S. cerevisiae) (CDC20), mRNA	GO:0005829//cytosol;GO:0005819//spindle;GO:0005654//nucleoplasm	GO:0005515//protein binding	GO:0051436//negative regulation of ubiquitin-protein ligase activity during mitotic cell cycle;GO:0051301//cell division;GO:0031145//anaphase-promoting complex-dependent proteasomal ubiquitin-dependent protein catabolic process;GO:0051437//positive regulation of ubiquitin-protein ligase activity during mitotic cell cycle;GO:0007067//mitosis	gi|57529658|ref|NM_001006536.1|
1153	30	4	8.26	1.06	-2.96208	<0.0001	<0.0001	AK2	PREDICTED: Gallus gallus similar to adenylate kinase (EC 2.7.4.3) (LOC428227), mRNA	GO:0005758//mitochondrial intermembrane space;GO:0005743//mitochondrial inner membrane	GO:0004017//adenylate kinase activity;GO:0005524//ATP binding;GO:0019206//nucleoside kinase activity	GO:0002521//leukocyte differentiation;GO:0046083//adenine metabolic process	gi|118101779|ref|XM_425786.2|
1154	29	5	7.98	1.33	-2.58496	<0.0001	0.000102318	SFRS12	PREDICTED: Gallus gallus splicing factor, arginine/serine-rich 12 (SFRS12), mRNA	-	-	-	gi|118103870|ref|XM_424756.2|
1155	32	1	8.81	0.27	-5.02811	<0.0001	<0.0001	STC2	PREDICTED: Gallus gallus similar to stanniocalcin (LOC416208), mRNA	GO:0005576//extracellular region	GO:0005179//hormone activity	GO:0007267//cell-cell signaling;GO:0007166//cell surface receptor linked signal transduction;GO:0007584//response to nutrient	gi|118097338|ref|XM_414534.2|
1156	32	1	8.81	0.27	-5.02811	<0.0001	<0.0001	LOC422071	PREDICTED: Gallus gallus hypothetical gene supported by CR407540 (LOC422071), mRNA	-	-	-	gi|118099821|ref|XM_429914.2|
1157	27	6	7.43	1.59	-2.22434	0.0001	0.000784564	PAK1IP1	Gallus gallus PAK1 interacting protein 1 (PAK1IP1), mRNA	-	-	-	gi|71895904|ref|NM_001030999.1|
1158	5	28	1.38	7.43	2.42869	<0.0001	0.000542293	TTF1	PREDICTED: Gallus gallus similar to RNA polymerase I transcription termination factor 1 (LOC417169), mRNA	GO:0005654//nucleoplasm	GO:0003716//RNA polymerase I transcription termination factor activity;GO:0003677//DNA binding;GO:0005515//protein binding;GO:0003682//chromatin binding	GO:0045944//positive regulation of transcription from RNA polymerase II promoter;GO:0006361//transcription initiation from RNA polymerase I promoter;GO:0006353//transcription termination;GO:0006338//chromatin remodeling	gi|118099336|ref|XM_415452.2|
1159	3	30	0.83	7.96	3.26159	<0.0001	0.000457909	LOC419289	Gallus gallus Ovocalyxin-36 (LOC419289), mRNA	-	GO:0008289//lipid binding	-	gi|71894946|ref|NM_001030861.1|
